# Supplementary material for: Discrete element simulation of vibration compaction of slag subgrade
Source: Sci Rep. 2024 Feb 29;14:5039. doi: 10.1038/s41598-024-55276-2 (PMC10904867; doi:10.1038/s41598-024-55276-2)
Supplement: Supplementary file 1 — Supplementary Information. [file 41598_2024_55276_MOESM1_ESM.xlsx]

## Sheet: Porosity and settlement
Gradation 1
Number of compaction runs	Porosity	Porosity	Porosity	Porosity	Porosity	Porosity	Settlement	Settlement	Settlement	Settlement
times	%	%	%	%	%	%	mm	mm	mm	mm
	35Hz+1.86mm	33Hz+1.86mm	33Hz+1.55mm	33Hz+1.24mm	33Hz+0.93mm	28Hz+1.86mm	28Hz+1.86mm	33Hz+0.93mm	33Hz+1.86mm	35Hz+1.86mm
0	37.9253	37.9253	37.9253	37.9253	37.9253	37.9253	1080	1080	1080	1080
1	33.1582	34.4779	35.0461	35.8491	36.5307	36.555	1070	1068	1060	1050
2	30.5578	31.6374	32.4568	33.3108	33.9782	34.4189	1060	1058	1042	1035
3	28.4587	29.4496	30.8315	31.2282	31.5646	31.5237	1045	1047	1030	1028
4	27.3255	28.2646	28.8056	30.0082	28.8731	29.8476	1035	1039	1025	1020
5	27.8844	27.325	27.1409	28.813	27.2883	28.9714	1030	1032	1020	1024
6	27.0853	26.6351	26.9411	27.813	26.6515	28.4581	1026	1028	1018	1020
7	27.1871	26.4327	26.1664	27.5189	26.0502	27.9535	1024	1025	1015	1021
Gradation 2
Number of compaction runs	Porosity	Porosity	Porosity	Porosity	Porosity	Porosity	Settlement	Settlement	Settlement	Settlement
times	%	%	%	%	%	%	mm	mm	mm	mm
	35Hz+1.86mm	33Hz+1.86mm	33Hz+1.55mm	33Hz+1.24mm	33Hz+0.93mm	28Hz+1.86mm	28Hz+1.86mm	33Hz+0.93mm	33Hz+1.86mm	35Hz+1.86mm
0	34.7929	34.7929	34.7929	34.7929	34.7929	34.7929	1080	1080	1080	1080
1	27.3358	29.628	29.7905	30.9122	31.8447	31.303	1073	1070	1065	1060
2	23.5033	26.0627	27.5322	28.6679	29.6301	29.6758	1064	1058	1050	1046
3	21.2264	23.8571	25.2325	26.3651	26.8662	26.2883	1052	1050	1040	1035
4	20.3121	22.5079	23.1114	24.1348	24.7351	24.5636	1045	1046	1030	1026
5	20.5624	21.2459	22.0401	23.0853	23.9578	23.3982	1040	1042	1025	1023
6	20.1658	20.5556	22.0094	22.1887	23.0815	22.5316	1037	1040	1020	1021
7	20.2333	20.3666	21.238	21.9908	22.9586	21.7984	1035	1038	1018	1023
Gradation 3
Number of compaction runs	Porosity	Porosity	Porosity	Porosity	Porosity	Porosity	Settlement	Settlement	Settlement	Settlement
times	%	%	%	%	%	%	mm	mm	mm	mm
	35Hz+1.86mm	33Hz+1.86mm	33Hz+1.55mm	33Hz+1.24mm	33Hz+0.93mm	28Hz+1.86mm	28Hz+1.86mm	33Hz+0.93mm	33Hz+1.86mm	35Hz+1.86mm
0	37.1944	37.1944	37.1944	37.1944	37.1944	37.1944	1080	1080	1080	1080
1	31.1567	32.9614	33.337	33.9525	34.9678	34.5289	1073	1070	1065	1060
2	27.3582	29.6816	30.7704	31.6021	32.7478	32.5689	1065	1063	1052	1046
3	26.6757	27.6242	29.0279	30.2015	30.5722	30.0689	1055	1057	1046	1040
4	25.0568	26.1863	27.9963	29.0872	29.3422	29.3489	1048	1050	1040	1036
5	25.8539	25.2707	27.0225	27.7999	27.9756	27.8367	1043	1046	1037	1032
6	24.0259	24.2389	26.0628	27.0337	27.4444	26.4689	1040	1043	1033	1035
7	24.5586	23.4791	25.641	26.7644	26.9975	25.3866	1040	1043	1030	1033
Gradation 4
Number of compaction runs	Porosity	Porosity	Porosity	Porosity	Porosity	Porosity	Settlement	Settlement	Settlement	Settlement
times	%	%	%	%	%	%	mm	mm	mm	mm
	35Hz+1.86mm	33Hz+1.86mm	33Hz+1.55mm	33Hz+1.24mm	33Hz+0.93mm	28Hz+1.86mm	28Hz+1.86mm	33Hz+0.93mm	33Hz+1.86mm	35Hz+1.86mm
0	34.969	34.969	31.4228	31.4228	34.969	34.969	1060	1060	1060	1060
1	27.0043	29.2696	27.3119	28.6233	31.3751	31.712	1050	1048	1043	1036
2	23.2976	25.8525	24.9895	26.4427	29.1848	28.5025	1040	1038	1032	1028
3	20.9025	22.8307	21.6023	23.5663	27.4318	25.9719	1032	1035	1028	1025
4	20.2577	20.8299	20.3854	21.1483	24.7252	23.5922	1028	1032	1025	1023
5	20.2021	19.3746	20.2209	19.5059	22.1952	21.5204	1025	1028	1022	1025
6	19.9711	18.429	19.029	19.6906	21.4859	20.5953	1023	1027	1018	1026
7	19.2499	17.5359	19.2581	19.9351	20.8253	18.8354	1020	1027	1015	1025
Gradation 5
Number of compaction runs	Porosity	Porosity	Porosity	Porosity	Porosity	Porosity	Settlement	Settlement	Settlement	Settlement
times	%	%	%	%	%	%	mm	mm	mm	mm
	35Hz+1.86mm	33Hz+1.86mm	33Hz+1.55mm	33Hz+1.24mm	33Hz+0.93mm	28Hz+1.86mm	28Hz+1.86mm	33Hz+0.93mm	33Hz+1.86mm	35Hz+1.86mm
0	31.4228	31.4228	34.969	34.969	31.4228	31.4228	1060	1060	1060	1060
1	24.7964	27.4356	29.6122	30.8528	29.6666	28.5223	1050	1052	1045	1038
2	20.1746	23.1654	25.7905	27.8819	25.9492	25.7209	1042	1045	1037	1030
3	16.7503	19.7988	23.6679	26.1114	23.4162	22.2109	1035	1036	1030	1024
4	17.8466	18.586	22.5322	24.0401	20.6999	17.2881	1025	1030	1026	1020
5	17.6485	18.9701	21.1365	22.0094	19.8814	15.1463	1020	1026	1025	1021
6	18.8759	19.2506	20.0325	20.9084	19.9057	15.1132	1017	1026	1026	1022
7	17.3795	18.7462	19.1348	20.5527	19.6301	15.2806	1017	1026	1024	1020
Gradation 6
Number of compaction runs	Porosity	Porosity	Porosity	Porosity	Porosity	Porosity	Settlement	Settlement	Settlement	Settlement
times	%	%	%	%	%	%	mm	mm	mm	mm
	35Hz+1.86mm	33Hz+1.86mm	33Hz+1.55mm	33Hz+1.24mm	33Hz+0.93mm	28Hz+1.86mm	28Hz+1.86mm	33Hz+0.93mm	33Hz+1.86mm	35Hz+1.86mm
0	33.6401	33.6401	33.6401	33.6401	33.6401	33.6401	1060	1060	1060	1060
1	25.5644	27.8653	28.4611	29.3697	30.2362	30.1135	1048	1046	1040	1035
2	20.5445	23.0535	23.4568	25.4906	26.8983	27.0238	1037	1040	1030	1025
3	18.2175	20.7504	20.3146	22.3108	23.8209	24.4733	1028	1033	1020	1018
4	18.9831	19.8681	20.2056	21.2282	21.5066	22.4607	1025	1026	1017	1020
5	18.9269	20.4086	19.9045	21.0082	21.6	21.1395	1023	1024	1020	1017
6	19.5146	19.9155	19.8108	21.1302	20.5788	20.4606	1020	1025	1017	1020
7	18.8417	19.6249	20.0102	21.3513	20.7882	20.2621	1020	1023	1015	1020

## Sheet: Edeg displacement
lagest particle
Time	x-direction displacement	x-direction displacement	x-direction displacement	x-direction displacement	y-direction displacement	y-direction displacement	y-direction displacement	y-direction displacement	z-direction displacement	z-direction displacement	z-direction displacement	z-direction displacement
s	mm	mm	mm	mm	mm	mm	mm	mm	mm	mm	mm	mm
	Third compaction	Fourth compaction	Fifth compaction	Sixth compaction	Third compaction	Fourth compaction	Fifth compaction	Sixth compaction	Third compaction	Fourth compaction	Fifth compaction	Sixth compaction
0	5.29822	20.8135	8.20573	18.4214	8.18653	1.47813	-5.22659	-7.54765	-547.945	-544.913	-545.631	-545.487
0.1	5.29858	20.8061	8.21567	18.445	8.18631	1.5643	-5.21376	-7.53717	-547.944	-544.913	-545.632	-545.482
0.2	5.29678	20.7997	8.22445	18.445	8.18652	1.58979	-5.28692	-7.55989	-547.945	-544.914	-545.634	-545.483
0.3	5.29214	20.7957	8.23185	18.4437	8.18721	1.5873	-5.24092	-7.54316	-547.946	-544.915	-545.635	-545.484
0.4	5.28569	20.7925	8.23552	18.4637	8.18813	1.58722	-5.24108	-7.68293	-547.948	-544.915	-545.636	-545.485
0.5	5.27541	20.7898	8.23707	18.445	8.18977	1.59482	-5.24982	-7.54218	-547.951	-544.916	-545.637	-545.486
0.6	5.25358	20.7889	8.23605	18.4327	8.19269	1.61094	-5.27998	-7.38698	-547.956	-544.917	-545.639	-545.486
0.7	5.23539	20.7879	8.23347	18.4236	8.19661	1.64382	-5.2363	-7.39674	-547.961	-544.917	-545.64	-545.488
0.8	5.23388	20.7924	8.22959	18.4289	8.19703	1.68207	-5.2868	-7.40314	-547.963	-544.917	-545.642	-545.487
0.9	5.22496	20.7971	8.22078	18.427	8.19909	1.67844	-5.29344	-7.40669	-547.965	-544.917	-545.646	-545.488
1	5.21911	20.8008	8.20058	18.426	8.20053	1.6783	-5.29683	-7.40671	-547.965	-544.917	-545.652	-545.487
1.1	5.21954	20.7925	8.18137	18.4161	8.2002	1.679	-5.29596	-7.40452	-547.966	-544.917	-545.658	-545.499
1.2	5.22748	20.792	8.16224	18.4177	8.19885	1.79631	-5.29439	-7.39994	-547.966	-544.917	-545.663	-545.487
1.3	5.233	20.7888	8.15496	18.3898	8.19811	1.74032	-5.29343	-7.39672	-547.966	-544.918	-545.666	-545.499
1.4	5.24396	20.785	8.14506	18.3894	8.19523	1.74085	-5.29372	-7.37792	-547.965	-544.919	-545.67	-545.498
1.5	5.25313	20.7802	8.14228	18.3779	8.19361	1.74172	-5.17399	-7.35705	-547.963	-544.918	-545.673	-545.498
1.6	5.25097	20.7855	8.14218	18.3714	8.19444	1.74891	-5.17132	-7.35234	-547.961	-544.919	-545.675	-545.468
1.7	5.24804	20.7829	8.1604	18.3643	8.19383	1.74823	-5.15486	-7.64736	-547.963	-544.918	-545.671	-545.499
1.8	5.22465	20.7962	8.17319	18.3632	8.19412	1.75121	-5.1338	-7.64833	-547.963	-544.916	-545.665	-545.489
1.9	5.25915	20.7775	8.17169	18.3627	8.19661	1.75908	-5.12365	-7.64941	-547.963	-544.916	-545.665	-545.459
2	5.26522	20.7892	8.17643	18.2901	8.18893	1.76645	-5.41307	-7.6504	-547.963	-544.921	-545.667	-545.498
2.1	5.22126	20.8228	8.18177	18.2693	8.1759	1.76676	-5.44433	-7.86511	-547.939	-544.913	-545.659	-545.5
2.2	5.1607	20.7661	8.10922	18.0625	8.2039	1.75644	-5.81157	-7.19558	-547.945	-544.923	-545.673	-545.5
2.3	5.14744	20.7538	8.18624	18.4639	8.21148	1.62317	-5.34928	-7.65198	-547.957	-544.94	-545.665	-545.45
2.4	5.07647	20.5836	8.21195	18.3596	8.19366	1.97375	-5.84199	-7.65201	-547.956	-544.841	-545.671	-545.506
2.5	5.20814	21.2822	8.25218	18.1676	8.10801	1.58087	-5.96778	-7.65102	-547.966	-545.004	-545.665	-545.499
2.6	5.39652	20.9168	8.49594	18.2808	7.71802	1.56887	-7.54058	-7.98724	-547.857	-545.061	-545.888	-545.542
2.7	5.53872	21.3825	8.90288	18.3199	7.54588	1.56713	-7.53851	-8.64843	-547.887	-545.366	-545.897	-545.472
2.8	6.8155	20.4326	10.1802	18.1251	7.08335	1.05678	-7.53643	-8.7311	-547.614	-545.549	-546.384	-545.787
2.9	12.7516	18.644	13.4401	17.4067	1.95167	-5.4827	-7.53459	-8.73258	-546.392	-546.207	-546.348	-546.058
3	15.9291	17.8947	14.8992	16.3091	1.28156	-5.69326	-7.53313	-8.73348	-545.564	-546.222	-546.292	-546.079
3.1	17.3485	16.4778	16.5007	15.6003	1.1505	-5.69121	-7.53244	-8.73516	-545.425	-546.125	-545.904	-546.106
3.2	18.1364	10.8817	17.8935	11.4807	1.51727	-5.22578	-7.53221	-8.73685	-545.681	-546.269	-545.539	-546.104
3.3	20.9086	9.86888	17.8421	11.9176	1.48776	-5.68522	-7.53262	-8.73752	-545.104	-546.229	-545.672	-545.957
3.4	20.7948	9.54654	18.5109	11.9146	1.36055	-5.21554	-7.53359	-8.73943	-544.99	-546.002	-545.473	-545.837
3.5	20.7683	9.55554	18.3511	11.6536	1.3963	-5.21199	-7.53583	-8.73871	-545.073	-546.075	-545.46	-545.964
3.6	21.0091	9.17673	18.0481	11.6785	1.39569	-5.20943	-7.54384	-8.7405	-545.101	-546.045	-545.48	-545.931
3.7	21.4053	7.59194	18.0004	11.7051	1.36188	-5.20741	-7.55162	-8.73924	-545.02	-545.588	-545.506	-545.931
3.8	21.4249	8.08243	18.1669	11.694	1.4779	-5.20634	-7.56318	-8.74317	-544.934	-545.639	-545.479	-545.929
3.9	21.4285	7.98146	18.7607	11.6436	1.51948	-5.20468	-7.57087	-8.64736	-544.916	-545.661	-545.411	-545.933
4	21.2621	7.94475	18.7436	11.392	1.46352	-5.205	-7.57325	-8.64833	-544.928	-545.673	-545.469	-545.925
4.1	21.1182	8.07537	18.6737	11.1573	1.39315	-5.20541	-7.57437	-8.64941	-544.93	-545.649	-545.477	-545.937
4.2	21.0216	7.98209	18.611	11.1539	1.36321	-5.20543	-7.58639	-8.6504	-544.926	-545.675	-545.473	-545.933
4.3	21.037	7.94182	18.6804	11.1532	1.36702	-5.20255	-7.5748	-8.65111	-544.926	-545.691	-545.47	-545.955
4.4	21.0723	7.96928	18.6292	11.1266	1.37612	-5.2025	-7.56674	-8.65196	-544.916	-545.674	-545.477	-545.933
4.5	21.0659	7.98792	18.5944	11.106	1.36903	-5.19956	-7.56718	-8.65198	-544.91	-545.681	-545.486	-545.932
4.6	21.1324	7.97782	18.5523	11.1049	1.3848	-5.19719	-7.56174	-8.65201	-544.906	-545.686	-545.484	-545.932
4.7	21.054	7.96088	18.4316	11.1099	1.34446	-5.19589	-7.5696	-8.65102	-544.91	-545.689	-545.487	-545.932
4.8	21.0302	7.8686	18.4207	11.1025	1.34319	-5.19637	-7.60937	-8.64872	-544.91	-545.695	-545.487	-545.932
4.9	21.0176	7.91537	18.4138	11.1017	1.3347	-5.19599	-7.54337	-8.64843	-544.913	-545.687	-545.487	-545.932
5	21.0108	7.85932	18.4111	11.1015	1.32942	-5.20114	-7.47025	-8.65034	-544.913	-545.703	-545.487	-545.932
5.1	21.0029	7.75474	18.4116	11.1099	1.32374	-5.1921	-7.5814	-8.65093	-544.915	-545.721	-545.487	-545.932
5.2	20.9995	7.70111	18.4132	11.1092	1.32115	-5.19241	-7.56333	-8.64836	-544.916	-545.72	-545.487	-545.932
5.3	20.9915	7.72109	18.4184	11.1067	1.31721	-5.20119	-7.55233	-8.65364	-544.915	-545.716	-545.487	-545.933
5.4	20.9685	7.77548	18.4218	11.1031	1.30794	-5.18756	-7.56516	-8.65169	-544.915	-545.719	-545.487	-545.932
5.5	20.9412	7.87043	18.4418	11.1003	1.2962	-5.02805	-7.54668	-8.65164	-544.915	-545.719	-545.487	-545.932
5.6	20.9123	7.9464	18.4632	11.1072	1.28352	-5.1474	-7.55225	-8.64771	-544.914	-545.717	-545.487	-545.934
5.7	20.8824	8.00801	18.4704	11.105	1.26872	-5.13479	-7.54236	-8.6424	-544.913	-545.716	-545.487	-545.933
5.8	20.8593	8.06354	18.4473	11.1045	1.25567	-5.12258	-7.54992	-8.6425	-544.911	-545.716	-545.487	-545.933
5.9	20.8441	8.10165	18.4495	11.1039	1.24623	-5.12611	-7.54564	-8.65783	-544.911	-545.716	-545.487	-545.933
6	20.832	8.12896	18.4525	11.103	1.23852	-5.1368	-7.54237	-8.66056	-544.912	-545.716	-545.487	-545.933
Medium particle
Time	x-direction displacement	x-direction displacement	x-direction displacement	x-direction displacement	y-direction displacement	y-direction displacement	y-direction displacement	y-direction displacement	z-direction displacement	z-direction displacement	z-direction displacement	z-direction displacement
s	mm	mm	mm	mm	mm	mm	mm	mm	mm	mm	mm	mm
	Third compaction	Fourth compaction	Fifth compaction	Sixth compaction	Third compaction	Fourth compaction	Fifth compaction	Sixth compaction	Third compaction	Fourth compaction	Fifth compaction	Sixth compaction
0	-4.30399	6.26214	-2.81247	4.65403	-23.067	-29.9635	-33.6348	-36.3761	-500.111	-499.063	-498.913	-498.763
0.1	-4.29201	6.2705	-2.81193	4.64719	-23.0668	-29.9638	-33.6375	-36.3713	-500.11	-499.062	-498.912	-498.769
0.2	-4.28102	6.25029	-2.81607	4.64205	-23.0672	-29.964	-33.6401	-36.3658	-500.112	-499.062	-498.912	-498.769
0.3	-4.27191	6.26595	-2.82747	4.63975	-23.0676	-29.9642	-33.6422	-36.3577	-500.116	-499.062	-498.912	-498.765
0.4	-4.26741	6.26264	-2.84369	4.63792	-23.068	-29.9643	-33.6434	-36.3476	-500.122	-499.062	-498.912	-498.768
0.5	-4.26595	6.26056	-2.86906	4.63644	-23.0673	-29.9643	-33.6434	-36.339	-500.131	-499.062	-498.913	-498.768
0.6	-4.26796	6.26901	-2.91766	4.63662	-23.0656	-29.9643	-33.6429	-36.3305	-500.14	-499.063	-498.914	-498.768
0.7	-4.27344	6.26148	-2.95686	4.63699	-23.0621	-29.9641	-33.6412	-36.3238	-500.152	-499.063	-498.914	-498.769
0.8	-4.28044	6.262	-2.96128	4.64443	-23.0601	-29.9639	-33.6389	-36.321	-500.155	-499.065	-498.915	-498.768
0.9	-4.29543	6.26083	-2.9809	4.65016	-23.0569	-29.9635	-33.6354	-36.3191	-500.156	-499.066	-498.921	-498.764
1	-4.33049	6.27358	-2.99323	4.65583	-23.054	-29.9626	-33.6261	-36.3162	-500.155	-499.068	-498.925	-498.766
1.1	-4.36539	6.27405	-2.99086	4.64392	-23.0539	-29.9618	-33.6185	-36.3129	-500.157	-499.064	-498.93	-498.764
1.2	-4.3999	6.27318	-2.97242	4.64516	-23.0533	-29.9606	-33.6064	-36.3087	-500.158	-499.065	-498.935	-498.764
1.3	-4.41142	6.27039	-2.95851	4.64169	-23.053	-29.8598	-33.5978	-36.3017	-500.159	-499.065	-498.934	-498.764
1.4	-4.42602	6.27041	-2.93288	4.63705	-23.0558	-29.8596	-33.596	-36.2775	-500.154	-499.063	-498.942	-498.764
1.5	-4.43774	6.27051	-2.91067	4.63302	-23.0573	-29.8594	-33.5939	-36.3038	-500.152	-499.06	-498.95	-498.764
1.6	-4.43211	6.27071	-2.91757	4.64434	-23.055	-29.8576	-33.5762	-36.3007	-500.145	-499.064	-498.963	-498.763
1.7	-4.40121	6.27083	-2.92426	4.64299	-23.0567	-29.8593	-33.5933	-36.3137	-500.151	-499.062	-498.958	-498.763
1.8	-4.38884	6.27107	-2.98111	4.66438	-23.0629	-29.8602	-33.6023	-36.3185	-500.154	-499.061	-498.949	-498.762
1.9	-4.40838	6.27126	-2.90666	4.64683	-23.0459	-29.86	-33.6	-36.2951	-500.164	-499.059	-498.951	-498.762
2	-4.41931	6.2712	-2.91358	4.67199	-23.0577	-29.8616	-33.6157	-36.2632	-500.161	-499.079	-498.979	-498.762
2.1	-4.42865	6.27148	-3.06318	4.72095	-23.0619	-29.8611	-33.6107	-36.2368	-500.078	-499.083	-498.962	-498.761
2.2	-4.52214	6.27059	-3.15411	4.69187	-23.0368	-29.8566	-33.5664	-36.6579	-500.159	-499.104	-498.967	-498.763
2.3	-4.41567	6.08434	-3.15304	4.67001	-23.0514	-29.8667	-33.6667	-36.6467	-500.218	-499.096	-498.967	-498.764
2.4	-4.4456	6.02923	-3.24902	4.77205	-23.2176	-29.8767	-33.7669	-36.3742	-500.116	-498.852	-498.979	-498.766
2.5	-4.50653	6.29175	-3.09224	5.26633	-23.1811	-29.9885	-33.8851	-36.299	-500.116	-498.767	-499.013	-498.565
2.6	-4.0821	6.28542	-2.96027	5.03655	-23.1166	-30.5465	-33.5834	-36.6235	-500.126	-499.012	-498.953	-498.467
2.7	-3.81061	6.02626	-2.83028	4.55525	-24.5465	-30.8134	-33.2381	-36.183	-500.176	-498.971	-498.847	-498.68
2.8	-2.66887	6.12606	-2.42051	5.41789	-24.8134	-31.6448	-33.4949	-38.6158	-499.968	-499.27	-498.588	-498.597
2.9	0.29249	-3.22901	-0.66641	4.21377	-25.6448	-32.7539	-37.6894	-38.1393	-498.995	-498.755	-498.723	-498.501
3	1.87168	-3.14825	0.6411	4.15859	-31.1754	-33.9576	-36.982	-38.1425	-499.167	-499.227	-498.852	-498.482
3.1	3.47016	-3.19955	1.76461	-1.02453	-30.0467	-34.645	-36.6468	-38.1453	-498.676	-498.896	-498.786	-498.641
3.2	5.01212	-2.83104	3.18746	-2.00203	-30.5821	-33.9589	-36.5646	-38.148	-499.335	-498.502	-498.278	-498.512
3.3	5.31544	-2.63344	4.81525	-1.43388	-30.1347	-33.6512	-36.0391	-38.1506	-498.656	-498.834	-498.616	-498.55
3.4	6.18659	-2.52311	4.52051	-1.98008	-30.4895	-33.0722	-36.4675	-38.1527	-498.963	-498.667	-498.613	-498.548
3.5	6.12941	-2.20751	4.66161	-1.759	-30.3546	-33.7639	-36.354	-38.154	-499.23	-498.948	-498.6	-498.548
3.6	5.63373	-2.21747	5.0383	-1.74396	-30.2485	-33.6188	-36.3907	-38.2859	-499.42	-498.975	-498.669	-498.531
3.7	5.55524	-2.2067	5.27594	-1.67495	-30.2679	-33.602	-36.2096	-38.2861	-499.26	-498.738	-498.723	-498.551
3.8	5.77089	-2.18341	5.2206	-1.57603	-30.1547	-33.4617	-36.2368	-38.2866	-499.119	-499.008	-498.73	-498.655
3.9	6.53784	-2.38012	5.23007	-1.70577	-30.1433	-33.9693	-36.2632	-38.287	-499.085	-498.992	-498.762	-498.682
4	6.47089	-2.2556	5.10211	-1.67398	-30.1436	-33.7801	-36.2951	-38.2873	-499.103	-498.979	-498.862	-498.654
4.1	6.35354	-2.15362	4.94578	-1.88059	-30.1436	-33.7928	-36.3185	-38.2873	-499.095	-498.968	-498.842	-498.685
4.2	6.26306	-2.32372	4.85992	-1.95548	-30.1347	-33.8007	-36.3137	-38.2873	-499.09	-498.971	-498.824	-498.75
4.3	6.37098	-2.12362	4.8893	-1.67605	-30.114	-33.7519	-36.3007	-38.1176	-499.114	-498.982	-498.844	-498.732
4.4	6.2981	-2.19964	4.93337	-1.62348	-30.1156	-33.7602	-36.3038	-38.1229	-499.113	-498.955	-498.844	-498.73
4.5	6.23387	-2.33215	4.92059	-1.59816	-29.9876	-33.7814	-36.2775	-38.1273	-499.102	-498.991	-498.838	-498.736
4.6	6.15542	-2.29672	5.01712	-1.60636	-29.9894	-33.806	-36.3017	-38.1308	-499.135	-498.991	-498.805	-498.73
4.7	6.15366	-2.33385	4.91278	-1.63022	-29.9851	-33.8018	-36.3087	-38.1339	-499.11	-498.983	-498.909	-498.735
4.8	6.15598	-2.30069	4.88239	-1.66869	-29.9816	-33.8459	-36.3129	-38.137	-499.104	-498.948	-498.843	-498.734
4.9	6.15536	-2.60945	4.8679	-1.65911	-29.8764	-33.8494	-36.3162	-38.14	-499.108	-498.964	-498.877	-498.735
5	6.15024	-2.60701	4.86028	-1.65792	-29.8619	-33.8564	-36.3191	-38.1426	-499.105	-498.981	-498.866	-498.74
5.1	6.15024	-2.60479	4.85186	-1.65208	-29.8602	-33.8555	-36.321	-38.145	-499.107	-498.995	-498.874	-498.733
5.2	6.15023	-2.63072	4.84846	-1.65163	-29.9617	-33.8812	-36.3238	-38.1462	-499.106	-498.988	-498.871	-498.735
5.3	6.15021	-2.61633	4.83798	-1.6519	-29.9693	-33.8938	-36.3305	-38.1694	-499.101	-498.99	-498.879	-498.733
5.4	6.15024	-2.60433	4.80993	-1.65883	-29.978	-33.895	-36.339	-38.1665	-499.11	-498.988	-498.874	-498.731
5.5	6.1503	-2.60601	4.77883	-1.65875	-29.9793	-33.8953	-36.3476	-38.1653	-499.109	-498.986	-498.872	-498.736
5.6	6.15034	-2.61479	4.74891	-1.65652	-29.998	-33.8956	-36.3577	-38.1676	-499.108	-498.984	-498.88	-498.738
5.7	6.15034	-2.6223	4.71927	-1.65503	-29.9752	-33.8958	-36.3658	-38.1662	-499.107	-498.983	-498.869	-498.738
5.8	6.15028	-2.62893	4.6972	-1.67665	-29.9876	-33.896	-36.3713	-38.1592	-499.107	-498.982	-498.873	-498.734
5.9	6.15039	-2.63481	4.6832	-1.67054	-29.9781	-33.8961	-36.3761	-38.1537	-499.107	-498.982	-498.874	-498.74
6	6.15052	-2.63588	4.67146	-1.62665	-29.9806	-33.8961	-36.3753	-38.1541	-499.106	-498.982	-498.878	-498.733
Small particle
Time	x-direction displacement	x-direction displacement	x-direction displacement	x-direction displacement	y-direction displacement	y-direction displacement	y-direction displacement	y-direction displacement	z-direction displacement	z-direction displacement	z-direction displacement	z-direction displacement
s	mm	mm	mm	mm	mm	mm	mm	mm	mm	mm	mm	mm
	Third compaction	Fourth compaction	Fifth compaction	Sixth compaction	Third compaction	Fourth compaction	Fifth compaction	Sixth compaction	Third compaction	Fourth compaction	Fifth compaction	Sixth compaction
0	-4.30399	23.6563	3.47053	13.3606	14.2408	6.41859	1.63481	-3.54112	-516.319	-511.896	-512.913	-510.742
0.1	-4.29201	23.6499	3.40143	13.3575	14.241	6.42076	1.63755	-3.56141	-516.319	-511.893	-512.912	-510.75
0.2	-4.28102	23.6446	3.20302	13.3578	14.2412	6.42359	1.64007	-3.54136	-516.319	-511.89	-512.912	-510.763
0.3	-4.27191	23.6419	3.15435	13.3581	14.2418	6.42753	1.64215	-3.5511	-516.322	-511.887	-512.912	-510.758
0.4	-4.26741	23.6396	3.3176	13.3589	14.2429	6.43157	1.64336	-3.55721	-516.325	-511.885	-512.912	-510.749
0.5	-4.26595	23.6377	3.17506	13.368	14.2448	6.43556	1.64337	-3.55712	-516.33	-511.882	-512.913	-510.751
0.6	-4.26796	23.6382	3.11235	13.3605	14.2476	6.44002	1.64292	-3.56846	-516.337	-511.88	-512.914	-510.779
0.7	-4.27344	23.6381	3.15803	13.3628	14.2535	6.44343	1.64122	-3.58027	-516.345	-511.878	-512.914	-510.762
0.8	-4.28044	23.6451	3.18933	13.3893	14.2573	6.44906	1.63888	-3.72447	-516.349	-511.877	-512.915	-510.767
0.9	-4.29543	23.6521	3.17913	13.3676	14.2621	6.4541	1.63536	-3.75998	-516.352	-511.876	-512.921	-510.767
1	-4.33049	23.657	3.15643	13.3652	14.2665	6.45702	1.62613	-3.75657	-516.353	-511.875	-512.925	-510.779
1.1	-4.36539	23.6457	3.00591	13.3625	14.2675	6.45488	1.61851	-3.75094	-516.355	-511.873	-512.93	-510.761
1.2	-4.3999	23.6468	3.07874	13.3599	14.267	6.45773	1.60644	-3.7459	-516.355	-511.873	-512.935	-510.755
1.3	-4.41142	23.642	2.9974	13.3578	14.2659	6.45542	1.59778	-3.74298	-516.355	-511.874	-512.934	-510.745
1.4	-4.42602	23.637	2.85383	13.3566	14.2606	6.45449	1.59595	-3.74512	-516.352	-511.873	-512.942	-510.736
1.5	-4.43774	23.6336	2.78044	13.3566	14.2575	6.45639	1.59385	-3.74227	-516.349	-511.87	-512.95	-510.735
1.6	-4.43211	23.639	2.81188	13.3571	14.2578	6.45826	1.57619	-3.74458	-516.346	-511.874	-512.963	-510.712
1.7	-4.40121	23.6386	2.88527	13.3588	14.2581	6.461	1.59332	-3.74551	-516.348	-511.872	-512.958	-510.739
1.8	-4.38884	23.6575	3.02144	13.3611	14.2589	6.46881	1.60227	-3.74361	-516.349	-511.872	-512.949	-510.768
1.9	-4.40838	23.6378	3.13223	13.3646	14.268	6.45874	1.60004	-3.74174	-516.35	-511.874	-512.951	-510.722
2	-4.41931	23.6567	3.22273	13.3739	14.2605	6.46391	1.61565	-3.68457	-516.348	-511.888	-512.979	-510.721
2.1	-4.42865	23.6972	3.29979	13.3815	14.2628	6.48961	1.61068	-3.98027	-516.316	-511.881	-512.962	-510.72
2.2	-4.52214	23.6437	3.35335	13.3936	14.2893	6.47894	1.56637	-4.12447	-516.324	-511.903	-512.967	-510.693
2.3	-4.41567	23.7002	3.39369	12.9862	14.2676	6.52885	1.66671	-4.41623	-516.342	-511.85	-512.967	-510.812
2.4	-4.4456	23.5386	3.22729	12.557	14.0369	6.31543	1.27669	-4.693	-516.355	-511.943	-512.979	-510.813
2.5	-4.50653	23.851	3.47819	12.4319	14.0742	6.01973	1.16851	-8.42228	-516.367	-512.278	-513.013	-510.816
2.6	-4.0821	23.4282	3.54985	13.565	13.3678	5.87553	-3.51337	-7.73307	-515.9	-512.348	-512.953	-510.826
2.7	4.11457	24.0303	9.81061	13.2654	13.1278	4.58377	-3.64483	-8.01623	-515.641	-512.823	-510.847	-510.824
2.8	6.38998	22.9214	13.6689	13.1546	11.9773	4.5307	-3.75388	-8.0693	-515.352	-512.957	-510.588	-511.422
2.9	11.8407	19.7798	13.2925	12.2642	7.85939	0.57772	-3.99586	-9.02228	-513.733	-513.692	-510.235	-511.824
3	15.6792	14.7735	13.8717	8.54263	6.70472	1.26693	-3.48758	-8.33307	-512.463	-513.165	-510.521	-511.442
3.1	18.3418	13.412	13.4702	8.2423	6.35252	1.47217	-3.95894	-8.12783	-512.361	-514.02	-510.786	-511.824
3.2	20.7417	9.23992	13.0121	7.4632	6.60604	1.48159	-3.65124	-8.11841	-513.04	-512.697	-510.078	-511.205
3.3	23.0572	7.50642	13.3154	8.65465	6.84106	1.55036	-3.07217	-8.04964	-512.15	-512.586	-510.616	-511.213
3.4	22.989	7.23532	13.1866	8.63202	6.55095	1.30025	-3.08386	-8.29975	-512.259	-512.583	-510.613	-511.212
3.5	23.0875	7.20258	13.1294	8.49022	6.66134	1.39592	-3.11878	-8.20408	-512.331	-512.732	-510.6	-511.212
3.6	23.4285	5.95273	13.6337	8.49041	6.80537	1.39555	-3.10197	-8.20445	-512.241	-512.739	-510.669	-511.212
3.7	23.7427	3.778	13.5552	8.49062	6.98766	1.3914	-2.96167	-8.2086	-512.091	-512.793	-510.723	-511.212
3.8	24.1297	3.77885	13.7709	8.49238	6.49011	1.38708	-3.24167	-8.21292	-511.935	-512.738	-510.73	-511.213
3.9	24.1353	3.77559	13.5378	8.49067	6.49898	1.39388	-3.35933	-8.20612	-511.889	-512.514	-510.762	-511.214
4	23.9809	3.76702	13.4709	8.18977	6.45755	1.37637	-3.17014	-8.22363	-511.914	-512.574	-510.862	-511.214
4.1	23.829	3.75454	13.3535	8.19	6.40498	1.36102	-3.18279	-8.23898	-511.928	-512.617	-510.842	-511.215
4.2	23.7279	3.73504	13.2631	8.18844	6.37425	1.30754	-3.19066	-8.29246	-511.925	-512.66	-510.824	-511.221
4.3	23.773	3.69686	13.371	8.18893	6.39752	1.41937	-3.14194	-8.18063	-511.944	-512.717	-510.844	-511.225
4.4	23.8421	3.66536	13.2981	8.19336	6.42962	1.42238	-3.15016	-8.17762	-511.939	-512.733	-510.844	-511.23
4.5	23.8487	3.66076	13.2339	8.18333	6.43704	1.44793	-3.17138	-8.15207	-511.928	-512.782	-510.838	-511.235
4.6	23.9607	3.64475	13.1554	8.07331	6.49182	1.46306	-3.19596	-8.13694	-511.94	-512.795	-510.805	-511.234
4.7	23.8749	3.63486	13.3408	8.06149	6.46295	1.49388	-3.18141	-8.10612	-511.924	-512.82	-510.713	-511.242
4.8	23.851	3.63571	13.341	8.29182	6.46269	1.63019	-3.17924	-7.96981	-511.917	-512.789	-510.712	-511.25
4.9	23.8495	3.65005	13.3412	8.26295	6.46429	1.62166	-3.17641	-7.97834	-511.924	-512.809	-510.712	-511.263
5	23.8528	3.66105	13.3418	8.26269	6.46715	1.68251	-3.17247	-7.91749	-511.921	-512.828	-510.712	-511.258
5.1	23.8523	3.68183	13.3429	8.26429	6.46851	1.82178	-3.16843	-7.77822	-511.923	-512.854	-510.712	-511.249
5.2	23.8561	3.69919	13.3448	8.26715	6.47273	1.9324	-3.16444	-7.6676	-511.921	-512.852	-510.713	-511.251
5.3	23.8514	3.69481	13.3476	8.26851	6.47309	1.93548	-3.15998	-7.66452	-511.917	-512.859	-510.714	-511.279
5.4	23.8253	3.69169	13.3535	8.27273	6.46559	1.9281	-3.15657	-7.6719	-511.913	-512.853	-510.714	-511.262
5.5	23.7912	3.65622	13.3573	8.27309	6.45135	1.88992	-3.15094	-7.71008	-511.91	-512.838	-510.715	-511.267
5.6	23.758	3.7106	13.3621	8.26559	6.43952	1.85035	-3.1459	-7.74965	-511.907	-512.825	-510.721	-511.267
5.7	23.7241	3.72135	13.3665	8.25135	6.42707	1.82308	-3.14298	-7.77692	-511.906	-512.813	-510.725	-511.279
5.8	23.6992	3.65813	13.3675	8.23952	6.41942	1.80312	-3.14512	-7.79688	-511.904	-512.801	-510.73	-511.313
5.9	23.6841	3.60533	13.367	8.22707	6.41717	1.7894	-3.14227	-7.8106	-511.903	-512.795	-510.735	-511.253
6	23.6724	3.58144	13.3659	8.21942	6.41659	1.7803	-3.14458	-7.8197	-511.901	-512.79	-510.734	-511.272
Soil particle
Time	x-direction displacement	x-direction displacement	x-direction displacement	x-direction displacement	y-direction displacement	y-direction displacement	y-direction displacement	y-direction displacement	z-direction displacement	z-direction displacement	z-direction displacement	z-direction displacement
s	mm	mm	mm	mm	mm	mm	mm	mm	mm	mm	mm	mm
	Third compaction	Fourth compaction	Fifth compaction	Sixth compaction	Third compaction	Fourth compaction	Fifth compaction	Sixth compaction	Third compaction	Fourth compaction	Fifth compaction	Sixth compaction
0	-0.87669	20.9731	3.50155	18.8378	18.6488	2.01238	-3.98525	-9.38483	-496.57	-494.488	-502.303	-499.793
0.1	-0.87507	20.9625	3.51799	18.8364	18.636	2.01099	-3.84532	-9.38281	-496.569	-494.487	-502.303	-499.792
0.2	-0.87902	20.9543	3.53383	18.837	18.6244	2.01155	-3.75123	-9.38099	-496.57	-494.485	-502.303	-499.716
0.3	-0.88945	20.9498	3.54736	18.8394	18.6155	2.01399	-3.49856	-9.37963	-496.573	-494.484	-502.303	-499.715
0.4	-0.905	20.9462	3.55489	18.8429	18.6074	2.01746	-3.54562	-9.37982	-496.577	-494.483	-502.303	-499.716
0.5	-0.92931	20.9431	3.55868	18.8489	18.5999	2.02353	-3.47102	-9.38167	-496.583	-494.482	-502.304	-499.719
0.6	-0.97741	20.943	3.55771	18.8599	18.5937	2.03446	-3.45459	-9.3846	-496.587	-494.482	-502.304	-499.722
0.7	-1.0152	20.9421	3.55268	18.873	18.5873	2.04762	-3.43875	-9.38921	-496.595	-494.481	-502.304	-499.728
0.8	-1.01871	20.9494	3.54516	18.8788	18.5847	2.05344	-3.42522	-9.39532	-496.596	-494.481	-502.305	-499.733
0.9	-1.03686	20.9572	3.52896	18.8873	18.5834	2.0619	-3.41768	-9.40426	-496.597	-494.482	-502.312	-499.74
1	-1.04855	20.9618	3.49082	18.8939	18.58	2.0685	-3.41389	-9.42554	-496.596	-494.481	-502.316	-499.742
1.1	-1.04637	20.9474	3.45397	18.8945	18.5708	2.0691	-3.41487	-9.44626	-496.598	-494.479	-502.322	-499.743
1.2	-1.02686	20.9482	3.41773	18.891	18.5672	2.06558	-3.4199	-9.47022	-496.599	-494.479	-502.326	-499.741
1.3	-1.01249	20.9404	3.40247	18.8883	18.5564	2.06288	-3.42741	-9.49255	-496.599	-494.48	-502.327	-499.744
1.4	-0.98637	20.9328	3.38637	18.878	18.5469	2.0526	-3.44362	-9.50048	-496.596	-494.478	-502.337	-499.745
1.5	-0.96499	20.9287	3.38097	18.8707	18.5392	2.04533	-3.48175	-9.50805	-496.593	-494.474	-502.343	-499.744
1.6	-0.97212	20.9315	3.38593	18.8722	18.5337	2.04677	-3.5186	-9.5284	-496.588	-494.478	-502.359	-499.742
1.7	-0.97454	20.9315	3.4253	18.8721	18.5279	2.04669	-3.55485	-9.50654	-496.592	-494.476	-502.357	-499.738
1.8	-1.01963	20.9491	3.44638	18.8752	18.5286	2.04984	-3.5701	-9.49428	-496.593	-494.475	-502.351	-499.734
1.9	-0.95293	20.9258	3.43906	18.8797	18.5047	2.05431	-3.58621	-9.49391	-496.593	-494.473	-502.349	-499.738
2	-0.94185	20.9448	3.45625	18.8659	18.5004	2.04047	-3.5916	-9.47816	-496.594	-494.49	-502.373	-499.739
2.1	-1.05125	20.9839	3.47505	18.8816	18.5113	2.05615	-3.58664	-9.48127	-496.533	-494.479	-502.356	-499.738
2.2	-1.10815	20.9181	3.38012	18.9275	18.4579	2.1021	-3.54728	-9.57734	-496.553	-494.497	-502.356	-499.739
2.3	-1.10573	20.9084	3.53329	18.3256	18.3652	2.09248	-3.5262	-9.44716	-496.576	-494.42	-502.346	-499.679
2.4	-1.60671	20.9226	3.58048	18.9179	17.9711	1.96664	-3.53352	-9.32945	-496.476	-494.149	-502.355	-499.699
2.5	-1.20665	21.1758	3.60456	18.792	16.3819	1.99189	-3.51633	-9.26631	-496.58	-494.781	-502.464	-499.722
2.6	-0.75156	20.959	4.55233	18.8173	15.3417	1.78066	-4.49752	-10.0292	-496.382	-494.83	-503.031	-499.622
2.7	-0.93149	21.3098	5.36994	18.6061	13.9812	0.79957	-7.59245	-10.9326	-496.511	-494.564	-503.045	-499.725
2.8	0.87184	20.0603	8.10374	18.0886	10.5306	-3.88648	-9.43928	-10.9256	-494.776	-496.083	-503.424	-499.875
2.9	3.07468	13.7951	12.0774	17.8632	2.48021	-4.92085	-9.39209	-11.0572	-490.825	-497.895	-503.598	-499.879
3	6.99192	15.5267	13.9096	17.2337	1.23666	-4.7225	-9.36801	-11.502	-491.173	-500.681	-503.494	-500.457
3.1	10.7021	13.793	15.2053	18.3658	1.93682	-3.98741	-9.45623	-11.7158	-491.238	-501.075	-502.19	-500.459
3.2	14.0094	9.78537	16.8523	16.1015	2.20352	-3.7155	-9.4398	-11.7133	-492.843	-500.745	-498.463	-500.523
3.3	17.0274	5.61258	18.7456	12.078	2.14941	-3.75734	-9.42396	-11.717	-492.715	-502.1	-498.785	-500.9
3.4	18.8393	5.40681	19.8532	10.9929	2.1976	-3.7545	-9.41043	-11.7618	-494.073	-502.039	-499.845	-501.456
3.5	19.2576	5.28183	19.3774	9.90395	2.08624	-3.82954	-9.40289	-11.7553	-494.335	-502.81	-499.985	-501.879
3.6	20.5075	4.77313	19.3263	9.82786	2.05493	-3.85306	-9.3991	-11.7344	-494.914	-502.634	-499.866	-500.968
3.7	20.873	3.16937	19.3255	9.82673	2.06585	-3.93816	-9.40008	-11.715	-494.734	-501.828	-499.796	-501.229
3.8	21.6332	3.38093	19.6478	9.84663	2.02365	-3.89248	-9.40511	-11.61	-494.495	-501.95	-499.877	-501.809
3.9	21.6898	3.14601	19.9996	9.83366	2.04221	-3.96857	-9.41262	-11.4942	-494.457	-502.026	-499.985	-501.629
4	21.5466	3.12884	19.9655	9.87303	2.0555	-3.9697	-9.42883	-11.3794	-494.49	-502.053	-499.922	-501.39
4.1	21.3921	3.3234	19.0999	9.81452	2.05689	-3.9498	-9.46696	-11.4249	-494.501	-502.075	-499.874	-501.352
4.2	21.2615	3.15468	18.6676	9.78365	2.07296	-3.96277	-9.50381	-11.4241	-494.499	-502.116	-499.423	-501.385
4.3	21.2983	3.09111	18.8622	9.76039	2.09083	-3.9234	-9.54006	-11.4106	-494.524	-502.175	-499.443	-501.395
4.4	21.362	3.14195	18.967	9.74263	2.09432	-3.98191	-9.55531	-11.3689	-494.519	-502.191	-499.469	-501.394
4.5	21.3532	3.17018	18.8212	9.72386	2.00428	-4.01278	-9.57142	-11.3434	-494.506	-502.258	-499.64	-501.418
4.6	21.468	3.15818	18.7036	9.7108	2.03779	-4.03604	-9.57681	-11.3511	-494.53	-502.275	-499.648	-501.413
4.7	21.3538	3.12837	18.8686	9.69454	2.0793	-4.0538	-9.57185	-11.3739	-494.511	-502.278	-499.641	-501.401
4.8	21.3089	2.96399	18.7692	9.66611	2.2481	-4.07257	-9.53249	-11.4048	-494.505	-502.257	-499.661	-501.425
4.9	21.2929	3.05058	18.7464	9.62843	2.24328	-4.08563	-9.51141	-11.428	-494.516	-502.283	-499.673	-501.405
5	21.2815	2.94307	18.859	9.59485	2.32104	-4.10189	-9.51873	-11.4458	-494.515	-502.297	-499.681	-501.4
5.1	21.2683	2.76703	18.8526	9.56156	2.48319	-4.13032	-9.50154	-11.4646	-494.519	-502.307	-499.662	-501.41
5.2	21.2617	2.68366	18.8766	9.53634	2.46119	-4.168	-9.48273	-11.4776	-494.519	-502.299	-499.675	-501.409
5.3	21.2473	2.73714	18.871	9.51825	2.46071	-4.20158	-9.57766	-11.4939	-494.514	-502.314	-499.675	-501.414
5.4	21.2085	2.83252	18.9468	9.50213	2.48769	-4.23487	-9.42449	-11.5223	-494.509	-502.324	-499.696	-501.413
5.5	21.1606	2.99019	18.9662	9.57009	2.36164	-4.26009	-9.3773	-11.56	-494.506	-502.328	-499.722	-501.408
5.6	21.1161	3.11378	18.9767	9.5368	2.48789	-4.27818	-9.35322	-11.3606	-494.503	-502.329	-499.894	-501.404
5.7	21.0712	3.21119	18.9621	9.51158	2.45517	-4.2943	-9.32139	-11.3617	-494.5	-502.324	-499.902	-501.4
5.8	21.0384	3.29292	18.985	9.49349	2.43096	-3.98532	-9.35468	-11.3418	-494.497	-502.316	-499.895	-501.397
5.9	21.0173	3.34886	18.8686	9.47737	2.41459	-3.98532	-9.3799	-11.3548	-494.495	-502.311	-499.915	-501.395
6	20.9997	3.3888	18.8997	9.47623	2.40328	-3.78952	-9.39799	-11.3154	-494.492	-502.307	-499.927	-501.391

## Sheet: Medium displacement
lagest particle
Time	x-direction displacement	x-direction displacement	x-direction displacement	x-direction displacement	y-direction displacement	y-direction displacement	y-direction displacement	y-direction displacement	z-direction displacement	z-direction displacement	z-direction displacement	z-direction displacement
s	mm	mm	mm	mm	mm	mm	mm	mm	mm	mm	mm	mm
	Third compaction	Fourth compaction	Fifth compaction	Sixth compaction	Third compaction	Fourth compaction	Fifth compaction	Sixth compaction	Third compaction	Fourth compaction	Fifth compaction	Sixth compaction
0	-3.25092	15.7072	1.47501	11.9888	-23.4299	-29.0706	-35.4281	-41.2903	-128.316	-124.989	-125.334	-125.428
0.1	-3.22487	15.6969	1.47655	11.9894	-23.4302	-29.0729	-35.4415	-41.2683	-128.315	-124.99	-125.341	-125.429
0.2	-3.20159	15.6901	1.46679	11.9906	-23.4293	-29.0748	-35.4534	-41.295	-128.315	-124.99	-125.348	-125.43
0.3	-3.1834	15.6885	1.43719	11.9947	-23.4254	-29.0758	-35.4633	-41.319	-128.314	-124.989	-125.346	-125.43
0.4	-3.17076	15.689	1.39318	11.9987	-23.4176	-29.0764	-35.4713	-41.3387	-128.314	-124.989	-125.34	-125.43
0.5	-3.17086	15.6897	1.32837	11.9999	-23.4039	-29.0768	-35.4745	-41.3548	-128.317	-124.99	-125.343	-125.431
0.6	-3.17092	15.6934	1.22357	12.0223	-23.3798	-29.0767	-35.4776	-41.3611	-128.305	-124.991	-125.343	-125.434
0.7	-3.18301	15.6978	1.13477	12.0333	-23.3522	-29.0762	-35.4771	-41.3674	-128.306	-124.992	-125.341	-125.432
0.8	-3.19763	15.7179	1.12673	12.0291	-23.3468	-29.0742	-35.4737	-41.3663	-128.309	-124.991	-125.342	-125.435
0.9	-3.24112	15.7357	1.09885	12.0394	-23.3346	-29.0718	-35.4617	-41.3595	-128.301	-124.993	-125.343	-125.447
1	-3.31758	15.745	1.08671	12.0497	-23.3287	-29.0712	-35.44	-41.3356	-128.288	-124.99	-125.342	-125.449
1.1	-3.39304	15.7219	1.09588	12.0192	-23.3286	-29.0724	-35.418	-41.2922	-128.293	-124.991	-125.345	-125.442
1.2	-3.45348	15.7275	1.12751	12.0239	-23.3332	-29.0708	-35.3906	-41.248	-128.313	-124.989	-125.348	-125.429
1.3	-3.45044	15.7209	1.16038	12.0076	-23.3406	-29.0736	-35.3794	-41.1934	-128.311	-125.001	-125.348	-125.419
1.4	-3.49976	15.6935	1.21067	11.9718	-23.3523	-29.0762	-35.3696	-41.171	-128.319	-124.996	-125.345	-125.43
1.5	-3.56277	15.7042	1.23316	11.9975	-23.3555	-29.0748	-35.3557	-41.1513	-128.344	-125.001	-125.343	-125.413
1.6	-3.59476	15.7171	1.22169	11.9838	-23.3533	-29.072	-35.3134	-41.1235	-128.322	-124.998	-125.345	-125.444
1.7	-3.52106	15.7158	1.22076	11.9292	-23.3503	-29.0672	-35.3343	-41.0389	-128.34	-124.993	-125.349	-125.479
1.8	-3.44133	15.7463	1.16196	11.8937	-23.3246	-29.0606	-35.3736	-41.0807	-128.36	-124.978	-125.346	-125.469
1.9	-3.44542	15.7282	1.21472	11.9043	-23.3355	-29.0656	-35.3834	-41.1593	-128.385	-124.982	-125.35	-125.445
2	-3.56222	15.858	1.21551	12.0052	-23.3387	-29.0795	-35.459	-41.1788	-128.406	-125.009	-125.34	-125.397
2.1	-3.43995	15.9016	1.18938	12.2083	-23.3685	-29.06	-35.4642	-41.3301	-128.302	-125.014	-125.365	-125.424
2.2	-3.5178	16.0352	0.97446	12.3098	-23.6173	-29.0075	-35.4823	-41.3405	-128.302	-125.02	-125.384	-125.49
2.3	-3.39606	15.9728	0.81354	12.2506	-23.4256	-28.9994	-35.5826	-41.3767	-128.161	-125.02	-125.365	-125.612
2.4	-3.35241	15.8174	0.87931	12.3292	-23.4387	-29.0076	-35.813	-41.5774	-128.148	-124.93	-125.362	-125.643
2.5	-3.02295	15.7459	0.68272	12.6681	-23.7701	-29.0041	-36.2259	-42.0381	-128.031	-124.885	-125.373	-125.697
2.6	-2.53202	15.6752	0.95149	12.5921	-23.8154	-29.0117	-37.9355	-42.8639	-127.921	-124.816	-125.33	-125.582
2.7	-1.06553	15.2396	2.10751	12.192	-25.1413	-29.0321	-39.7505	-43.6998	-127.732	-125.035	-125.335	-125.478
2.8	0.65517	15.017	1.88233	11.6826	-28.9867	-31.1343	-40.5725	-44.5552	-127.095	-125.244	-125.353	-125.545
2.9	2.05684	2.82639	3.51066	10.9536	-29.9716	-31.8145	-41.7851	-44.5879	-126.707	-125.385	-125.454	-125.73
3	4.40622	2.36141	6.33046	10.0178	-30.0017	-33.7142	-41.17	-44.1238	-126.282	-125.804	-125.684	-125.21
3.1	7.04936	2.23042	7.79542	8.07144	-30.1218	-34.9611	-41.2066	-44.8653	-126.226	-125.737	-126.097	-125.492
3.2	9.47265	2.31028	10.8022	8.37161	-29.9705	-34.953	-41.1252	-44.672	-124.431	-125.461	-125.806	-125.267
3.3	12.9908	2.10279	10.549	8.65131	-29.9859	-35.0927	-41.8607	-44.5875	-124.617	-125.357	-125.986	-125.964
3.4	14.791	1.81039	11.1664	8.59082	-29.9534	-34.9308	-41.3323	-44.6293	-124.767	-125.358	-125.654	-124.841
3.5	14.9722	1.804	11.6239	8.54893	-29.9627	-34.9414	-41.5226	-44.2831	-124.85	-125.721	-126.016	-125.315
3.6	14.4049	1.701	12.1514	8.56921	-29.9653	-34.9679	-41.222	-44.655	-124.85	-125.38	-125.239	-125.672
3.7	14.0334	1.8033	12.1451	8.55818	-29.9781	-34.9775	-41.0915	-44.6782	-124.921	-125.145	-125.895	-124.864
3.8	14.5581	1.52444	12.2401	8.49453	-29.9763	-34.9737	-41.8227	-44.6874	-124.936	-125.327	-126.05	-125.524
3.9	15.1625	1.38202	11.9997	8.4033	-29.9601	-34.9708	-41.4624	-44.6872	-124.882	-125.43	-125.732	-125.491
4	15.4571	1.299	12.0531	8.30376	-29.9758	-34.9714	-41.2991	-44.6784	-124.985	-125.492	-125.895	-125.357
4.1	15.2245	1.00133	12.0638	8.34673	-29.9743	-34.9719	-41.3086	-44.6197	-125.089	-125.339	-125.534	-125.625
4.2	14.9584	1.0693	11.9278	8.38047	-29.9728	-34.9761	-41.3464	-44.6575	-125.061	-125.367	-125.528	-125.208
4.3	15.1135	1.00289	12.1199	8.41671	-29.9709	-34.9881	-41.2955	-44.6108	-125.081	-125.442	-125.562	-125.234
4.4	15.0362	1.0142	12.1297	8.42208	-29.966	-34.7856	-41.3154	-44.6001	-125.029	-125.452	-125.564	-125.219
4.5	14.9802	1.07738	12.0439	8.46188	-29.96	-34.753	-41.3369	-44.6189	-125	-125.46	-125.555	-125.259
4.6	14.8681	1.08981	12.369	8.447	-29.9527	-34.7815	-41.3637	-44.5461	-124.991	-125.464	-125.585	-125.262
4.7	14.989	1.0704	12.1317	8.45663	-29.9509	-34.9553	-41.3713	-44.5726	-124.985	-125.454	-125.548	-125.247
4.8	14.884	1.07751	12.085	8.4391	-29.9731	-34.9615	-41.3909	-44.5822	-124.981	-125.483	-125.565	-125.253
4.9	14.784	1.07523	12.1271	8.43864	-29.9604	-34.9653	-41.3969	-44.5784	-125.014	-125.458	-125.586	-125.265
5	14.763	1.064	12.1313	8.43689	-29.9843	-34.9885	-41.3214	-44.5755	-125.019	-125.484	-125.586	-125.247
5.1	14.7311	1.06314	12.1397	8.43919	-29.9136	-34.8851	-41.0208	-44.5761	-125.028	-125.455	-125.586	-125.235
5.2	14.7245	1.06	12.133	8.4553	-30.014	-34.8856	-41.0249	-44.5765	-125.026	-125.411	-125.586	-125.257
5.3	14.7343	1.065	12.0998	8.45011	-29.9261	-34.8899	-41.0214	-44.5808	-125.007	-125.429	-125.588	-125.246
5.4	14.7523	1.0625	12.0377	8.45307	-29.9155	-34.9018	-41.2612	-44.5928	-125.01	-125.433	-125.587	-125.262
5.5	14.7903	1.05112	11.9535	8.45433	-29.9394	-34.9188	-41.0979	-44.6099	-124.998	-125.432	-125.584	-125.217
5.6	14.8441	1.05014	11.8865	8.45502	-29.9346	-34.9298	-41.1073	-44.6208	-124.994	-125.434	-125.586	-125.257
5.7	14.8548	1.0527	11.822	8.45682	-29.9487	-34.9415	-41.1452	-44.6325	-124.992	-125.422	-125.588	-125.258
5.8	14.9166	1.05525	11.7791	8.45764	-29.9454	-34.9497	-41.0943	-44.6407	-124.989	-125.418	-125.588	-125.238
5.9	14.9167	1.07702	11.7541	8.45833	-29.9718	-34.9553	-41.1141	-44.6463	-124.99	-125.42	-125.585	-125.256
6	14.9155	1.062	11.7345	8.45896	-29.9187	-34.9597	-41.1356	-44.6507	-124.989	-125.424	-125.59	-125.256
Medium particle
Time	x-direction displacement	x-direction displacement	x-direction displacement	x-direction displacement	y-direction displacement	y-direction displacement	y-direction displacement	y-direction displacement	z-direction displacement	z-direction displacement	z-direction displacement	z-direction displacement
s	mm	mm	mm	mm	mm	mm	mm	mm	mm	mm	mm	mm
	Third compaction	Fourth compaction	Fifth compaction	Sixth compaction	Third compaction	Fourth compaction	Fifth compaction	Sixth compaction	Third compaction	Fourth compaction	Fifth compaction	Sixth compaction
0	-10.512	6.62198	-7.20966	3.624	-34.4276	-41.1002	-47.8823	-52.6517	-166.233	-164.647	-164.994	-165.414
0.1	-10.5105	6.61324	-7.18658	3.71538	-34.4277	-41.0996	-47.8897	-52.6664	-166.228	-164.647	-164.993	-165.413
0.2	-10.5208	6.60761	-7.16592	3.82888	-34.4269	-41.0989	-47.8965	-52.6801	-166.22	-164.647	-164.992	-165.412
0.3	-10.5519	6.60666	-7.1493	3.81489	-34.4237	-41.0975	-47.9024	-52.6919	-166.222	-164.646	-164.991	-165.411
0.4	-10.5976	6.60709	-7.13846	3.84296	-34.4177	-41.0962	-47.9074	-52.702	-166.228	-164.646	-164.989	-165.409
0.5	-10.6608	6.60776	-7.13865	3.82922	-34.4067	-41.0951	-47.9087	-52.7045	-166.22	-164.647	-164.989	-165.409
0.6	-10.7632	6.61162	-7.13917	3.81138	-34.3847	-41.0934	-47.9096	-52.7064	-166.221	-164.649	-164.99	-165.41
0.7	-10.8479	6.61502	-7.15096	3.82438	-34.3606	-41.0919	-47.9082	-52.7035	-166.227	-164.65	-164.988	-165.408
0.8	-10.8534	6.63229	-7.1648	3.82078	-34.3559	-41.0883	-47.9038	-52.6947	-166.23	-164.649	-164.99	-165.41
0.9	-10.8791	6.64612	-7.20321	3.8162	-34.3439	-41.0851	-47.8926	-52.6724	-166.221	-164.651	-165.001	-165.421
1	-10.891	6.65594	-7.27468	3.8075	-34.337	-41.084	-47.874	-52.6351	-166.24	-164.649	-165.002	-165.422
1.1	-10.882	6.63627	-7.34922	3.75559	-34.3373	-41.0861	-47.855	-52.5971	-166.237	-164.65	-164.997	-165.417
1.2	-10.8499	6.64189	-7.42007	3.74656	-34.3433	-41.0825	-47.8293	-52.5457	-166.237	-164.649	-164.987	-165.407
1.3	-10.8189	6.63336	-7.41968	3.73882	-34.3484	-41.0846	-47.8191	-52.5253	-166.237	-164.657	-164.978	-165.398
1.4	-10.7705	6.61401	-7.46911	3.73302	-34.3598	-41.0862	-47.8065	-52.5002	-166.239	-164.653	-164.992	-165.412
1.5	-10.7491	6.62029	-7.53844	3.72835	-34.3625	-41.0831	-47.7912	-52.4696	-166.234	-164.656	-164.987	-165.407
1.6	-10.7622	6.63296	-7.56719	3.72765	-34.3575	-41.0785	-47.7345	-52.3561	-166.233	-164.657	-165.03	-165.45
1.7	-10.7625	6.63575	-7.49178	3.7279	-34.357	-41.0718	-47.7457	-52.3785	-166.239	-164.653	-165.055	-165.475
1.8	-10.826	6.66078	-7.41264	3.72962	-34.3374	-41.061	-47.7733	-52.4338	-166.235	-164.639	-165.041	-165.461
1.9	-10.7654	6.64933	-7.42746	3.7362	-34.3505	-41.066	-47.7767	-52.4405	-166.238	-164.647	-165.014	-165.434
2	-10.7627	6.74886	-7.58668	3.75535	-34.3618	-41.0747	-47.8683	-52.6238	-166.24	-164.693	-164.973	-165.393
2.1	-10.8134	6.78782	-7.44811	3.78304	-34.3758	-41.0595	-47.8271	-52.5413	-166.24	-164.693	-164.976	-165.396
2.2	-10.0056	6.92612	-7.53415	3.80672	-34.5444	-41.0046	-47.8075	-52.502	-166.237	-164.714	-165.032	-165.452
2.3	-10.128	6.8695	-7.376	3.83252	-34.38	-41.0082	-47.8811	-52.6495	-166.239	-164.722	-165.105	-165.525
2.4	-9.13977	6.73342	-7.28462	3.84466	-34.3743	-41.0732	-48.0311	-52.9494	-166.238	-164.567	-165.141	-165.561
2.5	-9.3457	6.69799	-7.17112	3.86219	-34.4855	-41.1744	-48.2689	-54.1266	-166.239	-165.137	-165.127	-165.547
2.6	-8.21883	6.61409	-6.80698	3.88248	-34.513	-41.5573	-48.8233	-54.2688	-165.506	-164.384	-165.516	-165.936
2.7	-7.16768	6.45082	-6.01135	3.12588	-35.3582	-41.8519	-49.3314	-54.4248	-165.842	-165.13	-165.378	-165.494
2.8	-0.46095	5.38357	-4.20192	3.14789	-38.2008	-42.776	-50.2248	-55.5338	-165.292	-164.844	-164.972	-165.392
2.9	1.5111	5.05657	-1.78039	1.45697	-38.9008	-43.7755	-50.9786	-56.55	-165.648	-164.879	-165.451	-165.932
3	3.1736	2.83021	0.65897	0.0149	-39.8726	-43.9123	-52.186	-57.3366	-163.758	-164.882	-165.254	-165.659
3.1	3.90989	-0.8588	1.77013	-1.78563	-41.7426	-46.4574	-52.1799	-57.8644	-164.774	-164.568	-165.246	-165.898
3.2	6.23786	-2.33316	3.05482	-1.9853	-41.2118	-47.9538	-52.8671	-57.3246	-164.291	-164.523	-165.237	-165.413
3.3	5.85604	-4.95916	3.62452	-3.24787	-41.2515	-47.2247	-52.5757	-57.3473	-164.036	-164.957	-165.479	-165.691
3.4	6.22845	-6.56142	3.93587	-4.45985	-41.2532	-47.1142	-52.5076	-57.6223	-165.255	-164.895	-165.255	-165.647
3.5	6.59458	-7.13332	3.34584	-4.45963	-41.2537	-46.7405	-52.7747	-56.6231	-164.12	-164.876	-165.305	-165.642
3.6	7.16135	-7.31459	3.04536	-4.45159	-41.254	-47.234	-52.1772	-56.6245	-164.595	-164.943	-165.359	-165.644
3.7	7.06985	-7.84741	3.91727	-4.45123	-41.2527	-47.232	-52.1899	-56.6298	-164.649	-164.942	-165.392	-165.645
3.8	7.11165	-7.84189	3.386	-4.45302	-41.2525	-47.2072	-52.1749	-56.6333	-164.627	-164.976	-165.387	-165.643
3.9	6.98371	-7.84159	3.01434	-4.53046	-41.2591	-47.1833	-52.1791	-56.655	-164.517	-164.983	-165.399	-165.645
4	6.98798	-7.84939	3.29499	-4.50651	-41.2532	-47.1703	-52.1758	-56.6766	-164.596	-164.981	-165.397	-165.645
4.1	6.9554	-7.84924	3.15762	-4.48481	-41.2535	-47.1648	-52.1751	-56.6848	-164.709	-164.985	-165.393	-165.649
4.2	6.83813	-7.84292	2.97915	-4.46887	-41.2552	-47.1815	-52.1749	-56.6595	-164.687	-164.979	-165.381	-165.647
4.3	6.96886	-7.84832	3.10916	-4.45687	-41.2417	-47.1403	-52.174	-56.663	-164.723	-164.978	-165.396	-165.647
4.4	6.99299	-7.84018	3.07317	-4.45865	-41.2538	-47.1272	-52.1737	-56.6616	-164.672	-164.987	-165.389	-165.647
4.5	6.93249	-7.84646	3.02738	-4.45971	-41.2046	-47.1285	-52.1737	-56.629	-164.639	-164.992	-165.387	-165.647
4.6	7.18713	-7.84713	3.03947	-4.47245	-41.2155	-47.0499	-52.1738	-56.6476	-164.645	-165	-165.398	-165.647
4.7	7.00235	-7.84756	3.07903	-4.48916	-41.2198	-47.0703	-52.12	-56.6527	-164.635	-164.991	-165.397	-165.647
4.8	6.96028	-7.84675	3.08134	-4.53678	-41.2189	-47.0743	-52.1992	-56.6526	-164.635	-164.988	-165.397	-165.647
4.9	6.98236	-7.846	3.08341	-4.61027	-41.2607	-47.0707	-52.1977	-56.6757	-164.671	-164.985	-165.4	-165.649
5	6.98216	-7.84164	3.08507	-4.67936	-41.2835	-47.071	-52.195	-56.6835	-164.677	-164.982	-165.391	-165.65
5.1	6.98533	-7.84554	3.08615	-4.73021	-41.2605	-47.071	-52.1925	-56.7665	-164.689	-165.019	-165.391	-165.65
5.2	6.9805	-7.8466	3.08614	-4.72587	-41.2814	-47.0707	-52.1901	-56.7947	-164.689	-164.989	-165.4	-165.649
5.3	6.95873	-7.84577	3.08608	-4.77187	-41.4877	-47.0731	-52.1868	-56.8424	-164.676	-165.017	-165.397	-165.648
5.4	6.90677	-7.84136	3.0849	-4.82991	-41.4284	-47.0807	-52.1838	-56.7984	-164.677	-165.017	-165.398	-165.646
5.5	6.83745	-7.84111	3.08352	-4.88119	-41.4271	-47.0891	-52.1765	-56.6474	-164.668	-165.015	-165.398	-165.644
5.6	6.7802	-7.84838	3.07968	-4.78545	-41.4825	-47.093	-52.1702	-56.5579	-164.663	-165.015	-165.399	-165.644
5.7	6.72395	-7.84711	3.07253	-4.65237	-41.4734	-47.098	-52.168	-56.5534	-164.658	-165.006	-165.399	-165.646
5.8	6.68578	-7.84567	3.06508	-4.65126	-41.4774	-47.1005	-52.1721	-56.5535	-164.653	-164.999	-165.399	-165.644
5.9	6.66326	-7.84643	3.05799	-4.65879	-41.4803	-47.1008	-52.165	-56.5537	-164.651	-164.999	-165.398	-165.646
6	6.64567	-7.84391	3.05803	-4.56128	-41.4824	-47.1008	-52.1692	-56.5513	-164.649	-165	-165.398	-165.657
Small particle
Time	x-direction displacement	x-direction displacement	x-direction displacement	x-direction displacement	y-direction displacement	y-direction displacement	y-direction displacement	y-direction displacement	z-direction displacement	z-direction displacement	z-direction displacement	z-direction displacement
s	mm	mm	mm	mm	mm	mm	mm	mm	mm	mm	mm	mm
	Third compaction	Fourth compaction	Fifth compaction	Sixth compaction	Third compaction	Fourth compaction	Fifth compaction	Sixth compaction	Third compaction	Fourth compaction	Fifth compaction	Sixth compaction
0	9.85071	29.9456	12.1907	23.6527	-40.7416	-48.2882	-54.7114	-60.7072	-184.164	-181.296	-183.392	-181.762
0.1	9.8592	29.9361	12.2112	23.6492	-40.7418	-48.2897	-54.7239	-60.6783	-184.163	-181.296	-183.391	-181.762
0.2	9.87978	29.9298	12.2294	23.6312	-40.7409	-48.2909	-54.7344	-60.648	-184.162	-181.295	-183.391	-181.764
0.3	9.94032	29.9283	12.2439	23.649	-40.7372	-48.2913	-54.7425	-60.608	-184.158	-181.294	-183.391	-181.765
0.4	9.94516	29.9283	12.2533	23.6261	-40.7305	-48.2913	-54.7479	-60.5915	-184.154	-181.294	-183.39	-181.765
0.5	9.94618	29.9287	12.2534	23.6226	-40.7183	-48.2913	-54.7486	-60.5762	-184.154	-181.295	-183.391	-181.773
0.6	9.80944	29.9322	12.2529	23.687	-40.6918	-48.2907	-54.749	-60.5586	-184.137	-181.296	-183.393	-181.774
0.7	9.76201	29.9356	12.2426	23.6702	-40.6662	-48.2898	-54.7452	-60.5061	-184.13	-181.296	-183.39	-181.773
0.8	9.79119	29.9533	12.2304	23.6854	-40.6647	-48.287	-54.7392	-60.5356	-184.132	-181.295	-183.391	-181.772
0.9	9.79504	29.9674	12.1966	23.6806	-40.6533	-48.2836	-54.7249	-60.5779	-184.12	-181.296	-183.401	-181.771
1	9.79442	29.9778	12.1294	23.69	-40.6472	-48.2827	-54.6959	-60.5773	-184.107	-181.294	-183.397	-181.771
1.1	9.79846	29.9572	12.06	23.6742	-40.6478	-48.285	-54.6657	-60.6758	-184.112	-181.295	-183.388	-181.782
1.2	9.79264	29.963	11.9941	23.6573	-40.6544	-48.2829	-54.6257	-60.6426	-184.132	-181.294	-183.37	-181.782
1.3	9.79844	29.9541	11.989	23.6879	-40.6603	-48.2854	-54.6091	-60.6204	-184.132	-181.302	-183.358	-181.782
1.4	9.79283	29.9348	11.947	23.6515	-40.6728	-48.2883	-54.5938	-60.8892	-184.143	-181.297	-183.374	-181.782
1.5	9.79268	29.9406	11.8878	23.6035	-40.6784	-48.2865	-54.5762	-60.8875	-184.166	-181.3	-183.369	-181.782
1.6	9.79545	29.9543	11.8632	23.5243	-40.6737	-48.283	-54.5237	-60.8364	-184.145	-181.299	-183.404	-181.782
1.7	9.79601	29.9568	11.9345	23.5813	-40.675	-48.2779	-54.5533	-60.6254	-184.163	-181.295	-183.428	-181.782
1.8	9.79387	29.9834	12.0019	23.6224	-40.6564	-48.2697	-54.5955	-60.9837	-184.169	-181.278	-183.413	-181.782
1.9	9.79966	29.972	11.9757	23.6589	-40.6733	-48.2756	-54.5949	-60.9518	-184.2	-181.286	-183.376	-181.782
2	9.79386	30.0759	11.8151	23.6877	-40.6845	-48.2771	-54.6934	-60.8832	-184.218	-181.324	-183.344	-181.782
2.1	9.79345	30.1221	11.9317	23.7066	-40.6939	-48.2602	-54.6602	-60.8893	-184.1	-181.318	-183.318	-181.783
2.2	9.79718	30.2742	11.8367	23.5066	-40.8528	-48.2095	-54.638	-60.8892	-184.214	-181.319	-183.377	-181.783
2.3	10.7564	30.2065	11.8952	23.5067	-40.6267	-48.1987	-54.9069	-60.8812	-183.952	-181.343	-183.52	-181.783
2.4	10.6277	30.0778	11.9765	23.5058	-40.6121	-48.2657	-55.215	-60.8805	-183.851	-181.349	-183.634	-181.983
2.5	13.6391	30.0214	11.9559	23.5852	-40.9387	-48.3337	-55.6499	-60.8922	-183.914	-181.485	-183.592	-181.978
2.6	17.767	29.9145	12.3905	23.369	-40.9197	-48.5183	-56.5355	-60.9848	-183.633	-181.286	-184.003	-182.9
2.7	18.839	29.8634	13.2433	23.1985	-42.387	-48.8081	-57.3607	-61.1973	-183.547	-182.032	-183.51	-182.598
2.8	18.2661	29.0952	14.7954	23.1757	-44.9286	-51.0861	-58.4428	-61.6323	-183.657	-181.776	-183.665	-182.57
2.9	26.1184	27.847	17.1431	22.8544	-44.4159	-51.8525	-60.0351	-62.5179	-183.061	-182.552	-182.686	-182.681
3	27.3439	19.4887	22.0527	20.7895	-45.2706	-54.0159	-60.5351	-63.343	-182.788	-183.301	-182.407	-182.699
3.1	27.6527	17.2253	23.2492	19.5635	-47.0764	-55.217	-60.5014	-64.4251	-182.41	-183.461	-182.234	-182.734
3.2	29.61	15.7547	23.2312	16.4717	-48.1538	-55.6383	-60.4863	-65.0174	-181.699	-182.514	-181.925	-182.792
3.3	29.2813	13.3079	23.4902	14.4877	-47.956	-54.4575	-60.4729	-64.5343	-181.728	-183.147	-182.177	-182.791
3.4	29.5916	12.2995	23.8261	14.1259	-47.9518	-54.1539	-60.4449	-64.4908	-181.948	-183.185	-181.529	-182.791
3.5	30.0004	12.1276	23.2258	13.4785	-48.2414	-54.4352	-60.4615	-64.535	-181.778	-183.079	-181.548	-182.791
3.6	30.5047	12.1382	23.8702	14.7898	-48.323	-54.4076	-60.4185	-64.8345	-181.265	-183.2	-181.621	-182.791
3.7	30.3843	12.1397	23.7025	14.9534	-48.3247	-54.3739	-60.4013	-65.0158	-181.328	-183.168	-181.685	-182.792
3.8	30.4256	12.1307	23.0854	15.1782	-48.2478	-54.3588	-60.4079	-65.101	-181.311	-183.143	-181.762	-182.793
3.9	30.3012	12.1044	23.6806	15.3598	-48.2429	-54.3454	-60.3302	-64.8748	-181.207	-183.129	-181.624	-182.791
4	30.3006	12.1648	23.8999	15.4852	-48.244	-54.3174	-60.3537	-64.535	-181.283	-183.167	-181.691	-182.792
4.1	30.2547	12.1089	23.7424	15.5603	-48.2491	-54.334	-60.361	-64.844	-181.393	-183.123	-181.7	-182.801
4.2	30.1414	12.2166	23.5727	15.5855	-48.2486	-54.291	-60.3572	-64.7237	-181.366	-183.197	-181.713	-182.797
4.3	30.2763	12.1398	23.6879	15.5688	-48.2463	-54.2738	-60.3554	-64.6918	-181.392	-183.198	-181.714	-182.789
4.4	30.3067	12.1333	23.6515	15.5608	-48.2438	-54.2804	-60.3552	-64.6789	-181.339	-183.192	-181.698	-182.771
4.5	30.2461	12.1084	23.6035	15.4933	-48.2431	-54.2027	-60.3555	-64.5923	-181.307	-183.194	-181.724	-182.759
4.6	30.5071	12.0958	23.5243	15.5587	-48.2412	-54.2262	-60.3583	-64.5742	-181.306	-183.224	-181.719	-182.775
4.7	30.3224	12.1039	23.5813	15.42	-48.2403	-54.2334	-60.3676	-64.5722	-181.302	-183.239	-181.73	-182.769
4.8	30.2824	12.1341	23.6224	15.4659	-48.2449	-54.2297	-60.38	-64.5888	-181.299	-183.227	-181.717	-182.805
4.9	30.306	12.1616	23.6589	15.4692	-48.2933	-54.2279	-60.3886	-64.5526	-181.33	-183.239	-181.717	-182.829
5	30.3079	12.2061	23.6877	15.4512	-48.2667	-54.2277	-60.398	-64.873	-181.334	-183.232	-181.717	-182.814
5.1	30.3129	12.2284	23.7066	15.471	-48.2963	-54.2279	-60.4046	-64.7413	-181.344	-183.232	-181.717	-182.828
5.2	30.3096	12.2159	23.5066	15.4612	-48.2401	-54.2308	-60.4087	-64.7095	-181.342	-183.234	-181.717	-182.827
5.3	30.2883	12.2161	23.5067	15.4658	-48.2484	-54.2401	-60.4117	-64.6966	-181.328	-183.235	-181.727	-182.837
5.4	30.2365	12.1589	23.5058	15.4616	-48.2485	-54.2525	-60.4588	-64.5661	-181.33	-183.235	-181.728	-182.838
5.5	30.1674	12.2188	23.5852	15.4692	-48.2489	-54.261	-60.6938	-64.5659	-181.32	-183.243	-181.722	-182.796
5.6	30.1097	12.2202	23.5608	15.6305	-48.25	-54.2705	-60.7063	-64.5659	-181.314	-183.244	-181.724	-182.79
5.7	30.0526	12.1708	23.4933	15.6901	-48.2409	-54.2771	-60.7167	-64.5661	-181.308	-183.243	-181.725	-182.799
5.8	30.0132	12.1826	23.5587	15.6962	-48.2417	-54.2812	-60.7248	-64.5669	-181.303	-183.242	-181.727	-182.794
5.9	29.9896	12.1736	23.42	15.7927	-48.2401	-54.2842	-60.7302	-64.5685	-181.301	-183.241	-181.726	-182.791
6	29.9711	12.1433	23.4659	15.7908	-48.2879	-54.2801	-60.7309	-64.5665	-181.299	-183.241	-181.727	-182.789
Soil particle
Time	x-direction displacement	x-direction displacement	x-direction displacement	x-direction displacement	y-direction displacement	y-direction displacement	y-direction displacement	y-direction displacement	z-direction displacement	z-direction displacement	z-direction displacement	z-direction displacement
s	mm	mm	mm	mm	mm	mm	mm	mm	mm	mm	mm	mm
	Third compaction	Fourth compaction	Fifth compaction	Sixth compaction	Third compaction	Fourth compaction	Fifth compaction	Sixth compaction	Third compaction	Fourth compaction	Fifth compaction	Sixth compaction
0	-20.1229	23.613	-15.3683	4.73682	-9.08162	-14.6474	-21.0152	-27.1266	140.021	145.731	146.296	146.805
0.1	-20.0981	23.6033	-15.3775	4.73897	-9.08283	-14.6483	-21.0286	-27.1704	140.019	145.733	146.296	146.811
0.2	-20.0765	23.5969	-15.2904	4.72965	-9.08128	-14.6494	-21.0395	-27.1428	140.017	145.733	146.295	146.815
0.3	-20.0618	23.5933	-15.2981	4.69806	-9.07305	-14.6504	-21.0477	-27.1354	140.018	145.735	146.294	146.819
0.4	-20.0471	23.5933	-15.2664	4.64963	-9.05701	-14.6511	-21.0538	-27.1318	140.019	145.737	146.294	146.824
0.5	-20.0462	23.5955	-15.2922	4.57402	-9.02679	-14.652	-21.0559	-27.1346	140.014	145.738	146.295	146.827
0.6	-20.046	23.6001	-15.4333	4.49156	-8.98822	-14.652	-21.057	-27.2106	140.023	145.739	146.296	146.826
0.7	-20.0522	23.6033	-15.3635	4.40827	-8.94299	-14.652	-21.0555	-27.2934	140.027	145.739	146.296	146.831
0.8	-20.0691	23.6221	-15.4818	4.38402	-8.92082	-14.651	-21.0495	-27.3634	140.014	145.74	146.295	146.83
0.9	-20.1168	23.6429	-15.2154	4.35792	-8.89709	-14.6487	-21.0339	-27.2956	140.012	145.739	146.296	146.83
1	-20.1775	23.6477	-15.2903	4.36711	-8.8943	-14.6484	-21.0115	-27.2813	140.018	145.743	146.294	146.828
1.1	-20.2139	23.6255	-15.2672	4.38085	-8.89335	-14.6503	-20.9988	-27.3257	140.01	145.739	146.295	146.844
1.2	-20.2313	23.6243	-15.246	4.36509	-8.88495	-14.6509	-20.9898	-27.2118	139.968	145.742	146.294	146.857
1.3	-20.2272	23.6372	-15.2271	4.40594	-8.89963	-14.6484	-20.9871	-27.2963	139.977	145.734	146.302	146.865
1.4	-20.248	23.6051	-15.2113	4.44814	-8.90986	-14.6536	-20.9781	-27.3098	139.957	145.736	146.297	146.88
1.5	-20.2879	23.649	-15.2028	4.43196	-8.90684	-14.6517	-20.9589	-27.3207	139.921	145.722	146.3	146.896
1.6	-20.3536	23.6214	-15.1944	4.44263	-8.90513	-14.6516	-20.9351	-27.3289	139.928	145.743	146.299	146.888
1.7	-20.3629	23.614	-15.1932	4.41476	-8.89291	-14.6477	-20.9124	-27.3349	139.927	145.75	146.295	146.842
1.8	-20.2757	23.6103	-15.1956	4.31744	-8.8223	-14.6424	-20.9481	-27.3371	139.848	145.754	146.278	146.839
1.9	-20.2834	23.6132	-15.2094	4.26273	-8.77872	-14.6425	-20.9507	-27.3381	139.785	145.729	146.286	146.861
2	-20.2517	23.6892	-15.2396	4.21328	-8.75127	-14.6578	-20.9959	-27.3366	139.759	145.747	146.324	146.906
2.1	-20.2775	23.772	-15.2723	4.34876	-8.76037	-14.6606	-21.0573	-27.3307	139.803	145.742	146.318	146.899
2.2	-20.4186	23.8419	-15.31	4.40522	-8.82614	-14.623	-21.2152	-27.315	139.889	145.756	146.319	146.825
2.3	-20.3488	23.7742	-15.341	4.41165	-8.87309	-14.6191	-21.2844	-27.2926	139.873	145.8	146.343	146.907
2.4	-20.4671	23.7599	-15.3549	4.05317	-8.53319	-14.6277	-21.3912	-27.0789	139.337	145.743	146.191	146.773
2.5	-20.2007	23.5574	-15.393	4.36338	-8.58687	-14.7659	-21.5996	-27.5981	139.49	145.772	146.049	146.813
2.6	-19.9115	23.8042	-15.9492	4.00447	-10.1464	-15.0928	-21.7151	-28.8529	139.661	145.858	146.038	147.107
2.7	-19.3616	23.6903	-10.9852	4.46841	-10.9851	-15.5435	-22.3206	-30.5977	139.519	146.048	146.032	147.246
2.8	-17.2299	23.3315	-8.56306	4.44893	-14.7048	-15.5803	-25.8382	-30.5639	141.418	146.358	146.776	147.083
2.9	17.7018	21.3348	5.66206	-6.68658	-14.3438	-18.418	-27.9437	-30.8763	140.49	148.129	146.552	147.258
3	18.189	15.8337	6.9952	-8.895	-15.7244	-22.1376	-27.627	-30.8699	146.416	150.636	148.301	145.582
3.1	20.4548	15.3743	5.23348	-8.69842	-16.4358	-22.2302	-27.0612	-30.7012	145.442	151.712	149.461	144.472
3.2	21.4932	-13.9638	7.5769	-8.22803	-16.6158	-22.0215	-27.1099	-30.4477	145.857	150.454	148.885	143.41
3.3	21.9363	-13.9398	6.952	-8.18988	-16.0302	-22.454	-27.1857	-30.6433	145.343	147.76	147.804	143.465
3.4	22.1758	-14.4938	6.56515	-8.15575	-15.9314	-21.0831	-27.7382	-30.4167	145.769	147.597	147.79	143.552
3.5	23.2223	-14.5037	5.06667	-8.12707	-15.6059	-21.2717	-27.2401	-30.6422	145.813	147.609	147.859	143.491
3.6	24.1361	-13.7418	5.243	-8.10594	-15.0428	-21.3546	-27.3738	-30.6316	145.719	146.929	147.394	143.258
3.7	23.9655	-14.2104	4.97743	-8.09977	-15.0576	-21.3565	-27.7077	-30.6047	145.776	146.876	146.61	143.49
3.8	24.0906	-13.7218	4.76233	-8.09239	-15.0534	-21.3586	-27.0703	-30.9559	145.843	146.525	147.061	143.324
3.9	23.9262	-13.5702	4.76163	-8.10208	-14.9356	-21.3543	-27.0549	-30.9042	145.671	146.724	147.129	143.155
4	24.1469	-14.119	4.76377	-8.11281	-14.7795	-21.3524	-27.5228	-30.9339	145.552	146.576	147.167	143.254
4.1	24.3153	-14.3441	4.76674	-8.15642	-14.6125	-21.3514	-27.4371	-30.9876	145.452	146.578	147.226	143.341
4.2	24.0493	-14.198	4.76482	-8.23789	-14.6433	-21.3504	-27.3256	-30.8108	145.559	146.693	147.197	143.22
4.3	24.1529	-13.9789	4.76263	-8.32135	-14.5932	-21.3587	-27.0547	-30.8687	145.65	146.751	147.178	143.167
4.4	24.082	-14.1489	4.762	-8.3782	-14.5955	-21.357	-27.0582	-30.8625	145.674	146.652	147.248	143.18
4.5	24.0388	-14.1586	4.76927	-8.3982	-14.5976	-21.3545	-27.0396	-30.863	145.676	146.67	147.366	143.129
4.6	24.2438	-14.2285	4.76013	-8.43379	-14.5401	-21.3543	-27.0436	-30.8634	145.688	146.723	147.38	143.101
4.7	24.058	-15.0912	4.76048	-8.48829	-14.5693	-21.3542	-27.1345	-30.864	145.676	146.752	147.385	143.219
4.8	24.0117	-15.0765	4.76759	-8.51303	-14.5796	-21.3534	-27.1247	-30.8692	145.693	146.789	147.268	143.118
4.9	24.0669	-15.0618	4.76912	-8.3973	-14.5737	-21.3517	-27.1183	-30.868	145.676	146.716	147.391	143.77
5	24.0705	-15.0609	4.7648	-8.29981	-14.5719	-21.3516	-27.1148	-30.8654	145.676	146.727	147.432	143.742
5.1	24.0734	-15.0607	4.76475	-8.2378	-14.5772	-21.3596	-27.1148	-30.8694	145.676	146.874	147.448	143.858
5.2	24.0627	-15.0669	4.76485	-8.42728	-14.5807	-21.359	-27.1169	-30.8694	145.677	146.933	147.417	143.884
5.3	24.0067	-15.0838	4.76559	-8.26143	-14.5899	-21.3593	-27.1215	-30.8645	145.692	146.923	147.453	143.914
5.4	23.9549	-15.1315	4.76293	-8.25142	-14.5994	-21.3501	-27.1247	-30.8665	145.691	146.909	147.451	143.733
5.5	23.8601	-15.1921	4.76038	-8.2695	-14.6178	-21.3511	-27.1435	-30.8692	145.703	146.857	147.443	143.819
5.6	23.7894	-15.2286	4.76275	-8.26448	-14.6284	-21.3519	-27.1644	-30.8665	145.712	146.832	147.44	143.877
5.7	23.725	-15.246	4.76475	-8.26178	-14.6367	-21.3525	-27.1691	-30.8672	145.717	146.834	147.427	143.889
5.8	23.6835	-15.2419	4.76316	-8.26988	-14.6411	-21.3505	-27.1469	-30.8694	145.722	146.825	147.417	143.881
5.9	23.6586	-15.2627	4.764	-8.26366	-14.6433	-21.3403	-27.1457	-30.8675	145.725	146.822	147.412	143.869
6	23.6393	-15.3026	4.76926	-8.2689	-14.6449	-21.397	-27.1586	-30.8658	145.727	146.819	147.408	143.898

## Sheet: Particle rotation
Third compaction
Time	Rotation angle	Rotation angle	Rotation angle	Rotation angle	Rotation angle	Rotation angle
s	°	°	°	°	°	°
	Intermediate 40-60mm rock particles	Edge 40-60mm rock particles	Intermediate 20-40mm rock particles	Edge 20-40mm rock particles	Intermediate clay particles	Edge clay particles
0	0.58706	0.57087	1.49061	0.75068	1.91358	2.7798
0.1	0.55131	0.57374	1.38411	0.72178	1.80823	2.6773
0.2	0.54057	0.55693	1.43275	0.74114	1.65062	2.6906
0.3	0.50483	0.69434	1.57891	0.76118	1.78455	2.7929
0.4	0.54781	0.65201	1.71786	0.78876	1.8767	2.9073
0.5	0.55688	0.73568	2.05773	0.81895	1.71779	3.0891
0.6	0.53478	0.7601	2.40636	0.88335	1.73983	3.296
0.7	0.53693	0.81717	2.70276	0.95965	1.67131	3.4151
0.8	0.70989	0.61376	2.28378	0.76926	1.83153	3.4878
0.9	0.60862	0.66486	2.46028	0.91343	1.93157	3.4753
1	0.60594	0.71377	2.62513	1.00329	1.28748	3.3277
1.1	0.59304	0.51101	2.50828	0.81957	1.55873	3.31
1.2	0.63713	0.61013	2.05451	0.75175	2.42766	3.3494
1.3	0.44093	1.17693	2.33247	0.90172	2.77503	2.8242
1.4	0.64266	0.52356	1.65569	0.76628	3.28907	2.7945
1.5	0.82128	0.54905	2.31905	0.75741	3.53406	2.9935
1.6	0.22461	0.40244	2.0075	0.72177	3.62947	2.8436
1.7	0.37947	0.40236	1.46528	0.77659	3.87454	2.6196
1.8	0.75164	0.73825	2.61266	0.87348	3.27969	4.0141
1.9	0.83411	0.53754	1.84674	0.67885	2.61193	4.0913
2	0.66274	0.47494	1.73814	0.79095	2.62743	3.9039
2.1	0.69193	0.57513	2.14865	0.98205	2.25925	3.7581
2.2	0.86892	0.88582	3.52481	1.05935	15.0549	3.2006
2.3	0.82227	0.80582	2.56925	1.03589	16.4945	3.0544
2.4	0.72728	0.72452	2.64844	5.49863	18.5533	3.8858
2.5	0.44589	0.9558	7.73987	5.21022	26.0438	3.04495
2.6	0.61025	2.80272	7.17711	6.18955	25.1741	7.3337
2.7	0.95493	4.71542	8.86164	5.24561	25.8595	14.42
2.8	0.29549	6.63516	4.26393	5.10323	28.7007	10.2916
2.9	0.25999	8.19602	15.3244	17.6311	26.7443	20.8407
3	0.84736	4.37372	11.3883	2.22197	28.4576	16.2013
3.1	0.00504	1.77615	29.7657	3.05276	35.2564	11.9153
3.2	0.67154	2.00595	3.26	3.06609	32.7565	7.1976
3.3	0.37188	1.32265	4.0489	3.05826	28.8591	9.85995
3.4	0.46795	0.81189	1.40147	4.31104	28.5187	12.0139
3.5	0.65817	0.88816	3.46177	1.11681	24.5114	6.0655
3.6	0.39423	0.75428	6.20197	1.31986	22.3017	3.1913
3.7	0.54463	1.39948	2.98484	2.33551	24.5069	3.20245
3.8	0.53823	0.61436	1.1243	1.09865	13.0061	2.59965
3.9	0.44293	0.61362	0.84563	1.16762	12.5404	3.3682
4	0.41971	0.46106	0.95878	1.36261	2.08742	3.23925
4.1	0.43251	1.71581	2.48947	1.04632	1.72594	3.0158
4.2	0.41463	0.42625	0.86344	0.97828	2.27492	3.1792
4.3	0.43192	0.46902	1.23108	1.44049	0.9771	3.56705
4.4	0.41124	0.5938	0.99103	1.08967	0.90535	3.00525
4.5	0.38992	0.53336	0.96073	1.13151	0.95002	2.9745
4.6	0.50739	0.92489	1.62722	1.2503	0.77934	2.0481
4.7	0.44527	0.38087	0.97416	1.11769	0.85155	2.16475
4.8	0.43723	0.44006	0.94476	1.17702	0.69413	1.88935
4.9	0.45754	0.4278	0.73949	1.18926	0.76317	0.60263
5	0.45777	0.42451	0.86766	1.256	0.75828	0.60198
5.1	0.46749	0.4255	0.93557	1.08914	0.75832	0.58245
5.2	0.47699	0.48027	1.13922	1.02519	0.75802	0.59232
5.3	0.44214	0.4103	0.89083	1.41682	0.75801	0.57334
5.4	0.41494	0.39138	0.89087	1.21408	0.75818	0.54857
5.5	0.40766	0.374	0.84693	1.29073	0.75722	0.50661
5.6	0.38944	0.35559	0.80084	1.18607	0.75802	0.47378
5.7	0.38794	0.35791	0.72564	1.13921	0.75811	0.43604
5.8	0.38443	0.35471	0.70741	1.13919	0.75837	0.4163
5.9	0.38427	0.35659	0.69211	1.07539	0.75803	0.49904
6	0.3839	0.36027	0.69685	1.08818	0.75829	0.48777
Fourth compaction
Time	Rotation angle	Rotation angle	Rotation angle	Rotation angle	Rotation angle	Rotation angle
s	°	°	°	°	°	°
	Intermediate 40-60mm rock particles	Edge 40-60mm rock particles	Intermediate 20-40mm rock particles	Edge 20-40mm rock particles	Intermediate clay particles	Edge clay particles
0	0.0286	0.01518	0.06242	0.03313	0.41496	0.24546
0.1	0.02842	0.01629	0.06496	0.06811	0.40972	0.24083
0.2	0.02848	0.01389	0.065	0.1232	0.40806	0.2535
0.3	0.02818	0.01394	0.06357	0.16885	0.40407	0.27433
0.4	0.03715	0.01373	0.06487	0.13116	0.40735	0.28261
0.5	0.02935	0.0239	0.06659	0.17971	0.40963	0.28723
0.6	0.03926	0.02103	0.06832	0.07808	0.39948	0.29833
0.7	0.02725	0.02384	0.06448	0.12018	0.40996	0.30369
0.8	0.03064	0.02015	0.07583	0.1653	0.42323	0.32448
0.9	0.03292	0.03278	0.07475	0.08423	0.41922	0.32796
1	0.02266	0.03362	0.11071	0.2814	0.42973	0.34486
1.1	0.02528	0.03923	0.49501	0.21905	0.40902	0.38973
1.2	0.03761	0.03647	0.69704	0.21417	0.99152	0.44381
1.3	0.02501	0.04321	0.70096	0.21887	1.01402	0.56713
1.4	0.03276	0.44695	0.74525	0.24567	0.98568	0.56163
1.5	0.03471	0.03228	0.77911	0.25868	0.992	0.35305
1.6	0.03315	0.0474	0.78047	0.55925	1.54504	0.45823
1.7	0.02664	0.0259	0.8561	0.6234	1.52123	0.50138
1.8	0.02878	0.05536	0.88576	0.8318	1.55141	0.50925
1.9	0.28874	0.0565	0.90718	0.94814	2.12206	0.55095
2	0.3284	0.02092	1.05468	1.27619	9.54236	0.95145
2.1	0.33432	0.04174	1.11803	0.88334	10.1653	0.96172
2.2	0.24976	0.04035	1.71684	1.40147	10.0259	1.00361
2.3	0.30814	0.04224	1.88596	1.16324	10.4059	1.04553
2.4	0.39209	0.04887	1.96501	1.4775	10.8358	1.12429
2.5	1.40247	0.23915	2.9117	1.4731	14.2885	6.30527
2.6	0.58388	0.57537	2.7146	1.4931	13.563	7.15882
2.7	0.9259	0.45776	5.09791	4.31948	13.5455	7.20085
2.8	1.1143	0.96189	5.15882	4.38602	15.0487	7.41978
2.9	1.13499	1.24256	10.9846	10.2644	20.4196	22.0728
3	4.75283	5.57837	16.3965	12.2264	21.1504	22.1168
3.1	5.45644	6.50611	16.3087	12.0496	20.9196	22.2741
3.2	5.55788	9.7118	16.1586	10.1201	22.952	17.9715
3.3	2.33266	8.6013	16.1031	9.94894	19.4945	14.9655
3.4	4.40473	6.79699	15.5251	9.81865	13.3505	14.2461
3.5	2.39472	6.81332	10.7687	5.96692	13.1258	7.72486
3.6	1.04777	6.63281	10.4266	3.49569	13.2068	7.56733
3.7	0.96218	3.53135	9.47569	2.42543	5.72268	6.66101
3.8	0.98735	3.95123	5.50648	2.44207	5.00044	1.13343
3.9	0.81282	0.50884	5.26233	2.35844	4.45466	0.24959
4	0.49627	0.53471	0.12936	2.24617	3.67929	0.25083
4.1	0.47013	0.49356	0.13439	1.78195	3.64347	0.21106
4.2	0.41221	0.48689	0.27679	1.45803	1.601	0.26472
4.3	0.53809	0.45395	0.26971	1.56479	1.36026	0.30172
4.4	0.52628	0.46161	0.232	0.84383	1.36784	0.26161
4.5	0.19448	0.46903	0.20891	0.81203	0.8159	0.2664
4.6	0.09329	0.40949	0.18727	0.80528	0.79742	0.26599
4.7	0.10461	0.39605	0.17856	0.496	0.7875	0.27492
4.8	0.10351	0.39563	0.17217	0.52312	0.79959	0.294
4.9	0.10839	0.33171	0.17034	0.35522	0.69788	0.29256
5	0.10267	0.27927	0.09605	0.37653	0.59969	0.32386
5.1	0.11106	0.28529	0.08224	0.35951	0.58836	0.29828
5.2	0.07558	0.26983	0.07595	0.33906	0.58673	0.30326
5.3	0.07316	0.26851	0.07984	0.29934	0.58596	0.30303
5.4	0.07516	0.21882	0.07516	0.24566	0.58592	0.27981
5.5	0.096	0.22043	0.07066	0.19303	0.5857	0.26082
5.6	0.0718	0.16111	0.07003	0.165	0.12851	0.22325
5.7	0.0841	0.16414	0.06849	0.16007	0.12587	0.19593
5.8	0.08219	0.1623	0.09286	0.15018	0.12372	0.17909
5.9	0.08223	0.09393	0.09413	0.14581	0.11969	0.16132
6	0.06877	0.07041	0.09573	0.1374	0.11823	0.15344
Fifth compaction
Time	Rotation angle	Rotation angle	Rotation angle	Rotation angle	Rotation angle	Rotation angle
s	°	°	°	°	°	°
	Intermediate 40-60mm rock particles	Edge 40-60mm rock particles	Intermediate 20-40mm rock particles	Edge 20-40mm rock particles	Intermediate clay particles	Edge clay particles
0	0.49733	0.45709	0.8929	1.33069	0.25031	0.2721
0.1	0.50664	0.44859	0.8572	1.30334	0.16733	0.27872
0.2	0.4938	0.44062	0.83005	1.30298	0.29092	0.2137
0.3	0.47463	0.43353	0.79882	1.23485	0.28732	0.23797
0.4	0.48717	0.43679	0.79873	1.27974	0.28726	0.16932
0.5	0.50086	0.43182	0.90641	1.32679	0.27537	0.1662
0.6	0.54407	0.43745	0.71739	1.30802	0.2832	0.12312
0.7	0.40118	0.46019	1.02878	1.36429	0.29141	0.14913
0.8	0.68652	0.29684	0.74861	1.42952	0.28814	0.03817
0.9	0.52294	0.38454	0.89008	1.52444	0.29796	0.07086
1	0.59246	0.40704	1.34043	1.55439	0.29342	0.33632
1.1	0.61126	0.41338	1.64296	1.82786	0.25907	0.35815
1.2	0.96409	0.41862	1.97494	1.99887	0.31135	0.76721
1.3	0.41889	0.39074	1.995	1.81018	0.47855	0.63036
1.4	0.56995	0.42772	1.45855	2.16077	0.62225	0.7875
1.5	0.81628	0.37241	2.08821	2.08869	0.6649	0.4894
1.6	0.63395	0.51558	1.12973	2.36223	0.68718	0.56828
1.7	0.58294	0.42693	1.28418	1.69959	0.51237	0.89969
1.8	0.64083	0.41443	1.29257	1.62215	0.01266	0.35864
1.9	0.65204	0.35828	0.60858	1.17861	0.7555	0.12704
2	0.59136	0.38061	1.96578	1.84486	0.72663	0.632
2.1	0.54138	0.35385	1.34949	1.6692	0.6057	0.12737
2.2	0.59785	0.81991	1.26563	1.96266	4.49072	1.71308
2.3	0.5687	0.54668	0.55168	1.97515	4.98301	1.23417
2.4	1.35305	0.40564	1.25329	1.33258	5.05193	0.23384
2.5	1.45632	0.63023	3.36593	2.33093	6.30197	0.75982
2.6	1.15873	0.91819	3.03167	2.98538	6.97462	0.70197
2.7	1.34446	0.21748	3.28736	3.98426	8.48048	5.11902
2.8	3.30423	0.34365	5.96662	3.19821	9.2314	2.46685
2.9	1.64592	0.63249	3.7705	3.19818	9.65443	8.52857
3	1.54525	0.83876	5.51718	1.4196	11.4647	10.2452
3.1	2.54995	0.89177	3.31785	1.69084	11.1304	9.47067
3.2	1.98629	0.91253	2.69155	1.73325	8.62666	6.49721
3.3	1.05838	0.77013	1.88897	1.0554	8.47926	5.43455
3.4	0.63962	0.25624	2.7391	1.80096	6.52181	3.02254
3.5	0.46606	0.8955	2.41841	1.3084	7.02573	2.60007
3.6	1.52067	0.44886	1.74975	0.76415	5.57076	2.62894
3.7	0.75061	0.33714	1.48662	1.02826	4.76252	2.70812
3.8	0.73214	0.59825	1.35246	1.53858	2.12113	1.3841
3.9	0.7261	0.85856	1.2926	2.43125	1.57263	1.32902
4	0.44886	0.50044	1.25984	1.08651	1.85103	1.31956
4.1	0.5852	0.49653	1.20003	0.96388	1.74544	1.16657
4.2	0.51499	0.43617	1.35919	0.71104	1.50297	1.06301
4.3	0.45206	0.62602	1.53846	0.31023	1.36817	0.1657
4.4	0.38927	0.44927	1.35346	0.2371	1.41158	0.19378
4.5	0.42209	0.42804	1.18339	0.20128	1.97352	0.17372
4.6	0.35212	0.39368	1.17192	0.20931	0.85704	0.17011
4.7	0.25946	0.94244	1.17659	0.23225	0.8857	0.388
4.8	0.41058	0.66158	1.17645	0.22748	0.85294	0.313
4.9	0.51069	0.74259	1.17363	0.22741	0.85304	0.4193
5	0.45351	0.66958	1.17622	0.21552	0.85709	0.4386
5.1	0.34912	0.60872	1.17648	0.22336	0.85629	0.485
5.2	0.23722	0.57336	1.17645	0.23157	0.85131	0.46954
5.3	0.26851	0.53748	1.17683	0.22829	0.85184	0.4895
5.4	0.23622	0.61174	1.17642	0.23811	0.85998	0.46093
5.5	0.20654	0.59633	1.18682	0.2495	0.85863	0.4691
5.6	0.20454	0.20256	1.1868	0.26606	0.85547	0.46928
5.7	0.20467	0.20055	1.18163	0.27129	0.85364	0.46729
5.8	0.2049	0.20914	1.18083	0.22077	0.8577	0.46729
5.9	0.2065	0.21035	1.18737	0.22051	0.85105	0.46729
6	0.20038	0.23216	1.18487	0.2249	0.8518	0.46273
Sixth compaction
Time	Rotation angle	Rotation angle	Rotation angle	Rotation angle	Rotation angle	Rotation angle
s	°	°	°	°	°	°
	Intermediate 40-60mm rock particles	Edge 40-60mm rock particles	Intermediate 20-40mm rock particles	Edge 20-40mm rock particles	Intermediate clay particles	Edge clay particles
0	0.00868	0.34506	0.61887	0.02322	0.98545	0.89687
0.1	0.00884	0.3555	0.61983	0.02275	0.98725	0.89882
0.2	0.00862	0.35146	0.57635	0.02274	0.99215	0.9182
0.3	0.00828	0.37132	0.61392	0.02155	1.05688	0.92274
0.4	0.0085	0.34124	0.60398	0.02234	1.05259	0.81195
0.5	0.00874	0.35298	0.60353	0.02316	1.09468	1.0145
0.6	0.0095	0.2759	0.59729	0.02283	1.12559	0.78916
0.7	0.007	0.27519	0.60105	0.02381	1.15656	0.93103
0.8	0.01198	0.39878	0.57392	0.02495	1.25787	0.85002
0.9	0.00913	0.39269	0.58971	0.02661	1.53598	0.82498
1	0.01034	0.41377	0.62817	0.02713	1.58898	1.66626
1.1	0.01067	0.41249	0.63133	0.0319	1.5699	1.53599
1.2	0.01683	0.32479	0.69059	0.03489	1.68718	1.06749
1.3	0.00731	0.28334	0.67077	0.03159	1.68747	0.96279
1.4	0.00995	0.30707	0.69353	0.03771	1.68635	1.28606
1.5	0.01425	0.24451	0.65034	0.03645	1.68748	0.98502
1.6	0.01106	0.27002	0.66177	0.04123	2.38465	1.01154
1.7	0.01017	0.35346	0.70978	0.02966	1.84752	0.88381
1.8	0.01118	0.39441	0.5275	0.02831	1.63729	0.90291
1.9	0.01138	0.32928	1.41197	0.02057	1.76294	0.75305
2	0.01032	0.39785	1.37024	0.0322	3.96342	0.56687
2.1	0.00945	0.43958	2.67346	0.02913	3.72825	1.1211
2.2	0.01043	0.34121	2.10763	0.03425	3.73524	2.37546
2.3	0.00993	0.45584	1.01048	0.03447	4.62438	3.68852
2.4	0.05852	0.41252	1.93539	0.14543	4.82624	3.12288
2.5	0.50324	0.56298	1.2474	0.04068	4.76534	3.66249
2.6	0.03768	1.06246	1.85359	0.0521	4.47655	3.65144
2.7	0.02347	1.53636	1.76105	0.06954	4.89546	4.2879
2.8	0.07512	1.66087	0.81098	0.16054	6.56879	4.45876
2.9	0.02873	1.9442	3.90495	0.71904	5.9388	4.3628
3	0.69697	1.30325	1.92112	2.04008	6.2427	4.89667
3.1	0.04451	1.34401	1.54435	2.5666	5.18564	3.71233
3.2	0.05212	1.2897	1.11545	1.59764	4.90849	2.36196
3.3	0.01847	0.74518	1.52163	0.68455	4.02028	2.62357
3.4	0.01116	0.82944	1.70354	0.5638	4.36291	3.44178
3.5	0.00813	0.76103	1.81292	0.5479	4.06869	3.11447
3.6	0.02654	0.61137	2.82613	0.43852	3.74132	2.66488
3.7	0.0131	0.71724	0.82014	0.48327	4.5976	3.16679
3.8	0.01278	0.53203	0.70326	0.32578	3.38906	3.16876
3.9	0.01267	0.72603	0.77898	0.32548	2.58292	1.76384
4	0.00783	0.74681	0.75282	0.35487	2.58355	1.58292
4.1	0.01021	0.47203	0.88278	0.32157	2.72426	1.58355
4.2	0.00899	0.53955	1.22126	0.3155	1.68132	1.56398
4.3	0.00789	0.57614	0.88116	0.32589	1.7422	1.68752
4.4	0.00679	0.45542	0.87934	0.38355	1.75325	1.42679
4.5	0.00929	0.47283	0.87229	0.42365	1.79308	1.32549
4.6	0.01267	0.4485	0.57988	0.5602	1.79004	1.26897
4.7	0.01303	0.4803	0.56628	0.14755	1.76924	1.04687
4.8	0.00824	0.696	0.77356	0.5935	1.72937	1.46066
4.9	0.00942	0.68538	0.77839	0.20145	1.78244	1.24342
5	0.01006	0.72217	0.77427	0.22067	1.76026	1.01317
5.1	0.00795	0.71994	0.77132	0.2209	1.76141	1.4282
5.2	0.00825	0.66861	0.77136	0.22134	1.79187	1.42109
5.3	0.00783	0.64945	0.77136	0.22474	1.79365	1.42676
5.4	0.00602	0.65359	0.77471	0.26935	1.79524	1.42851
5.5	0.0062	0.64268	0.77148	0.25865	1.79537	1.42806
5.6	0.00613	0.64713	0.77867	0.2366	1.79872	1.42559
5.7	0.00648	0.61691	0.7762	0.27075	1.79548	1.42297
5.8	0.00596	0.68838	0.77614	0.2069	1.79236	1.42577
5.9	0.00616	0.5747	0.77616	0.22176	1.79888	1.42759
6	0.00482	0.67322	0.7766	0.22183	1.79625	1.48235
